# Supplementary material for: mRNA vaccine quality analysis using RNA sequencing
Source: Nat Commun. 2023 Sep 21;14:5663. doi: 10.1038/s41467-023-41354-y (PMC10514319; doi:10.1038/s41467-023-41354-y)
Supplement: Supplementary file 4 — Source Data File [file 41467_2023_41354_MOESM4_ESM.xlsx]

## Sheet: Figure 1
Please see:
gfp_plasmid_cleaned_tooldreference_sorted.bam
gfp_plasmid_cleaned_tooldreference_sorted.bam.bai
and
gfp_plasmid_trimmed_passedreads_sorted.bam
gfp_plasmid_trimmed_passedreads_sorted.bam.bai

## Sheet: Figure 2a, b, d
Please see:
cDNA_Mod_Rep_1_BaseGfpmRNA_passed_Real10000_sub_sorted.bam
cDNA_Mod_Rep_1_BaseGfpmRNA_passed_Real10000_sub_sorted.bam.bai

## Sheet: Figure 2c
mRNA length
Read length	Read count
2	53
3	35
4	37
5	41
6	81
7	63
8	52
9	49
10	56
11	77
12	69
13	42
14	48
15	53
16	43
17	48
18	30
19	16
20	28
21	14
22	17
23	10
24	9
25	8
26	3
27	5
28	3
29	4
30	4
31	3
32	1
34	3
35	1
36	2
37	1
39	1
40	5
41	3
42	2
43	3
44	1
45	2
46	1
48	3
50	1
51	5
52	2
53	6
54	6
55	3
56	8
57	4
58	11
59	6
60	6
61	6
62	2
63	11
64	12
65	8
66	20
67	7
68	16
69	18
70	17
71	13
72	17
73	15
74	10
75	22
76	15
77	22
78	13
79	15
80	19
81	21
82	20
83	25
84	16
85	21
86	18
87	22
88	32
89	26
90	23
91	23
92	32
93	23
94	31
95	27
96	35
97	31
98	45
99	38
100	32
101	61
102	60
103	59
104	64
105	83
106	89
107	101
108	106
109	123
110	121
111	153
112	166
113	192
114	162
115	189
116	197
117	206
118	218
119	218
120	229
121	241
122	249
123	248
124	250
125	243
126	230
127	227
128	229
129	211
130	181
131	188
132	231
133	211
134	164
135	184
136	154
137	184
138	153
139	144
140	141
141	140
142	135
143	128
144	127
145	131
146	118
147	118
148	132
149	101
150	92
151	93
152	91
153	97
154	85
155	72
156	69
157	84
158	72
159	54
160	62
161	43
162	57
163	50
164	55
165	43
166	40
167	44
168	59
169	52
170	49
171	44
172	45
173	52
174	57
175	55
176	55
177	39
178	47
179	46
180	53
181	52
182	60
183	49
184	46
185	55
186	55
187	52
188	60
189	53
190	43
191	60
192	38
193	57
194	51
195	49
196	46
197	48
198	50
199	48
200	46
201	58
202	38
203	49
204	43
205	40
206	43
207	52
208	35
209	45
210	38
211	40
212	46
213	46
214	35
215	34
216	39
217	41
218	43
219	43
220	42
221	37
222	36
223	23
224	47
225	34
226	41
227	36
228	34
229	45
230	49
231	46
232	43
233	32
234	28
235	41
236	43
237	29
238	26
239	34
240	31
241	37
242	29
243	36
244	30
245	46
246	24
247	31
248	37
249	27
250	30
251	37
252	28
253	33
254	38
255	32
256	44
257	34
258	29
259	25
260	38
261	23
262	29
263	34
264	35
265	24
266	26
267	36
268	28
269	25
270	28
271	32
272	24
273	36
274	26
275	28
276	29
277	28
278	40
279	33
280	44
281	23
282	34
283	23
284	23
285	35
286	25
287	36
288	36
289	25
290	38
291	30
292	26
293	28
294	38
295	38
296	39
297	41
298	41
299	44
300	37
301	40
302	41
303	33
304	35
305	49
306	33
307	47
308	36
309	44
310	49
311	32
312	35
313	22
314	30
315	49
316	24
317	41
318	39
319	44
320	31
321	31
322	31
323	24
324	28
325	35
326	34
327	31
328	31
329	28
330	22
331	30
332	18
333	32
334	24
335	26
336	30
337	39
338	18
339	20
340	20
341	29
342	30
343	34
344	28
345	33
346	24
347	35
348	28
349	29
350	28
351	32
352	23
353	21
354	25
355	30
356	30
357	19
358	22
359	22
360	35
361	30
362	38
363	19
364	24
365	20
366	34
367	29
368	32
369	21
370	34
371	25
372	26
373	26
374	29
375	39
376	28
377	34
378	35
379	31
380	17
381	22
382	28
383	18
384	23
385	25
386	24
387	21
388	22
389	22
390	27
391	22
392	32
393	24
394	25
395	29
396	23
397	26
398	24
399	17
400	17
401	29
402	19
403	34
404	21
405	29
406	32
407	24
408	22
409	29
410	26
411	28
412	25
413	16
414	29
415	30
416	16
417	29
418	22
419	25
420	20
421	23
422	25
423	24
424	30
425	30
426	27
427	22
428	29
429	23
430	28
431	20
432	15
433	31
434	28
435	30
436	29
437	21
438	22
439	25
440	18
441	31
442	31
443	28
444	26
445	20
446	33
447	30
448	34
449	32
450	20
451	26
452	37
453	28
454	36
455	30
456	30
457	24
458	35
459	25
460	26
461	25
462	25
463	19
464	31
465	35
466	29
467	38
468	27
469	36
470	25
471	35
472	25
473	26
474	32
475	31
476	31
477	43
478	20
479	28
480	32
481	25
482	28
483	26
484	29
485	27
486	28
487	28
488	28
489	35
490	24
491	28
492	27
493	34
494	23
495	39
496	21
497	23
498	24
499	25
500	25
501	29
502	25
503	31
504	20
505	25
506	18
507	26
508	24
509	22
510	30
511	23
512	15
513	37
514	28
515	26
516	30
517	21
518	23
519	25
520	30
521	20
522	20
523	27
524	20
525	29
526	31
527	26
528	28
529	30
530	27
531	30
532	28
533	27
534	23
535	31
536	22
537	32
538	28
539	39
540	28
541	23
542	20
543	33
544	29
545	31
546	35
547	16
548	30
549	30
550	19
551	20
552	36
553	29
554	24
555	24
556	31
557	25
558	30
559	28
560	16
561	24
562	22
563	27
564	25
565	35
566	35
567	32
568	30
569	20
570	26
571	30
572	20
573	36
574	28
575	29
576	29
577	30
578	33
579	37
580	34
581	30
582	24
583	38
584	40
585	26
586	31
587	27
588	23
589	41
590	32
591	34
592	39
593	49
594	36
595	39
596	41
597	38
598	28
599	27
600	40
601	42
602	38
603	42
604	51
605	41
606	49
607	55
608	39
609	48
610	31
611	46
612	55
613	44
614	57
615	55
616	49
617	36
618	45
619	46
620	51
621	49
622	48
623	49
624	49
625	42
626	48
627	46
628	55
629	42
630	40
631	42
632	45
633	48
634	45
635	43
636	43
637	39
638	48
639	43
640	36
641	40
642	48
643	40
644	46
645	30
646	39
647	36
648	36
649	34
650	49
651	32
652	43
653	37
654	33
655	26
656	31
657	33
658	37
659	27
660	44
661	36
662	34
663	33
664	35
665	25
666	46
667	42
668	31
669	35
670	37
671	39
672	49
673	40
674	41
675	44
676	51
677	39
678	52
679	44
680	47
681	47
682	43
683	57
684	50
685	52
686	43
687	62
688	60
689	45
690	62
691	64
692	71
693	56
694	54
695	49
696	47
697	54
698	57
699	82
700	56
701	50
702	71
703	55
704	64
705	58
706	59
707	53
708	65
709	57
710	52
711	59
712	56
713	56
714	69
715	45
716	64
717	34
718	54
719	56
720	40
721	49
722	41
723	44
724	38
725	39
726	34
727	42
728	54
729	45
730	50
731	43
732	52
733	45
734	35
735	34
736	46
737	44
738	39
739	40
740	36
741	44
742	48
743	61
744	41
745	40
746	46
747	61
748	39
749	39
750	46
751	49
752	38
753	44
754	47
755	45
756	50
757	45
758	49
759	48
760	49
761	43
762	39
763	41
764	38
765	43
766	38
767	63
768	59
769	42
770	53
771	39
772	48
773	53
774	47
775	62
776	57
777	52
778	55
779	55
780	50
781	54
782	58
783	55
784	60
785	60
786	74
787	54
788	59
789	62
790	69
791	79
792	63
793	70
794	66
795	57
796	68
797	58
798	68
799	74
800	57
801	67
802	54
803	66
804	50
805	68
806	49
807	63
808	57
809	53
810	50
811	53
812	44
813	56
814	41
815	54
816	45
817	55
818	39
819	40
820	45
821	38
822	37
823	32
824	37
825	49
826	33
827	38
828	37
829	34
830	40
831	35
832	42
833	34
834	30
835	29
836	31
837	42
838	24
839	36
840	27
841	22
842	20
843	31
844	29
845	19
846	28
847	28
848	21
849	20
850	24
851	26
852	25
853	30
854	19
855	20
856	21
857	29
858	30
859	27
860	27
861	30
862	28
863	24
864	25
865	18
866	18
867	25
868	25
869	26
870	25
871	20
872	15
873	14
874	18
875	21
876	10
877	25
878	20
879	18
880	19
881	21
882	17
883	26
884	19
885	22
886	21
887	14
888	11
889	16
890	9
891	20
892	13
893	15
894	20
895	22
896	16
897	21
898	23
899	20
900	13
901	19
902	16
903	14
904	24
905	13
906	15
907	16
908	21
909	18
910	14
911	17
912	14
913	23
914	24
915	15
916	13
917	15
918	18
919	7
920	14
921	11
922	17
923	11
924	15
925	12
926	14
927	22
928	19
929	17
930	29
931	18
932	19
933	16
934	13
935	16
936	19
937	17
938	15
939	24
940	17
941	15
942	16
943	18
944	21
945	14
946	20
947	10
948	12
949	13
950	21
951	18
952	23
953	24
954	10
955	19
956	21
957	22
958	31
959	17
960	24
961	27
962	16
963	20
964	28
965	21
966	14
967	22
968	20
969	16
970	28
971	35
972	26
973	30
974	32
975	29
976	25
977	29
978	21
979	19
980	21
981	27
982	32
983	26
984	35
985	31
986	26
987	24
988	27
989	30
990	23
991	33
992	19
993	29
994	30
995	32
996	32
997	34
998	33
999	32
1000	26
1001	32
1002	36
1003	40
1004	38
1005	46
1006	30
1007	41
1008	38
1009	37
1010	40
1011	42
1012	33
1013	39
1014	50
1015	45
1016	49
1017	56
1018	50
1019	57
1020	39
1021	42
1022	59
1023	49
1024	49
1025	50
1026	42
1027	52
1028	62
1029	50
1030	47
1031	55
1032	55
1033	68
1034	58
1035	55
1036	50
1037	41
1038	57
1039	64
1040	55
1041	46
1042	49
1043	60
1044	62
1045	59
1046	70
1047	77
1048	67
1049	68
1050	68
1051	54
1052	64
1053	68
1054	71
1055	60
1056	72
1057	67
1058	69
1059	48
1060	74
1061	82
1062	67
1063	68
1064	69
1065	69
1066	66
1067	73
1068	83
1069	77
1070	74
1071	65
1072	54
1073	85
1074	89
1075	98
1076	95
1077	83
1078	79
1079	70
1080	86
1081	85
1082	99
1083	92
1084	97
1085	114
1086	109
1087	109
1088	105
1089	113
1090	110
1091	149
1092	151
1093	122
1094	139
1095	126
1096	145
1097	122
1098	149
1099	161
1100	165
1101	147
1102	138
1103	171
1104	156
1105	164
1106	173
1107	180
1108	157
1109	189
1110	168
1111	152
1112	189
1113	204
1114	208
1115	212
1116	206
1117	220
1118	237
1119	246
1120	273
1121	261
1122	277
1123	289
1124	274
1125	312
1126	304
1127	344
1128	355
1129	376
1130	376
1131	388
1132	413
1133	424
1134	483
1135	483
1136	520
1137	551
1138	588
1139	575
1140	633
1141	614
1142	660
1143	647
1144	670
1145	730
1146	699
1147	689
1148	747
1149	707
1150	744
1151	735
1152	764
1153	748
1154	712
1155	696
1156	707
1157	721
1158	693
1159	704
1160	615
1161	620
1162	590
1163	612
1164	566
1165	563
1166	528
1167	492
1168	482
1169	496
1170	468
1171	472
1172	400
1173	371
1174	383
1175	382
1176	361
1177	352
1178	360
1179	345
1180	295
1181	292
1182	298
1183	266
1184	275
1185	255
1186	260
1187	263
1188	212
1189	191
1190	189
1191	201
1192	185
1193	219
1194	186
1195	163
1196	160
1197	167
1198	150
1199	152
1200	131
1201	146
1202	138
1203	150
1204	129
1205	139
1206	115
1207	159
1208	169
1209	141
1210	118
1211	119
1212	142
1213	125
1214	119
1215	119
1216	132
1217	111
1218	104
1219	125
1220	130
1221	122
1222	96
1223	100
1224	87
1225	83
1226	87
1227	103
1228	89
1229	87
1230	96
1231	84
1232	88
1233	81
1234	82
1235	71
1236	80
1237	71
1238	74
1239	70
1240	56
1241	69
1242	50
1243	65
1244	59
1245	62
1246	61
1247	55
1248	63
1249	68
1250	56
1251	47
1252	47
1253	43
1254	64
1255	36
1256	37
1257	53
1258	42
1259	48
1260	40
1261	37
1262	36
1263	37
1264	37
1265	43
1266	46
1267	42
1268	31
1269	24
1270	45
1271	27
1272	33
1273	40
1274	33
1275	39
1276	27
1277	31
1278	28
1279	29
1280	24
1281	33
1282	27
1283	29
1284	32
1285	22
1286	22
1287	19
1288	24
1289	23
1290	20
1291	17
1292	15
1293	8
1294	18
1295	22
1296	18
1297	28
1298	15
1299	17
1300	14
1301	27
1302	10
1303	10
1304	19
1305	15
1306	19
1307	19
1308	15
1309	13
1310	17
1311	16
1312	12
1313	8
1314	13
1315	21
1316	15
1317	12
1318	9
1319	17
1320	11
1321	8
1322	15
1323	11
1324	11
1325	12
1326	3
1327	8
1328	10
1329	14
1330	17
1331	7
1332	7
1333	9
1334	6
1335	11
1336	8
1337	9
1338	6
1339	7
1340	4
1341	8
1342	8
1343	9
1344	6
1345	9
1346	10
1347	7
1348	11
1349	9
1350	5
1351	9
1352	8
1353	11
1354	4
1355	4
1356	8
1357	9
1358	4
1359	5
1360	6
1361	4
1362	3
1363	12
1364	3
1365	3
1366	6
1367	3
1368	6
1369	4
1371	5
1372	4
1373	6
1374	1
1375	4
1376	5
1377	2
1378	3
1379	3
1380	8
1381	1
1382	5
1383	6
1384	4
1385	2
1386	9
1387	3
1388	2
1389	4
1390	2
1391	3
1392	3
1393	3
1394	2
1395	5
1396	5
1397	3
1399	2
1400	4
1401	10
1402	4
1403	2
1404	1
1405	1
1407	2
1408	2
1409	5
1410	1
1411	1
1412	1
1414	3
1418	3
1419	6
1420	3
1421	1
1422	3
1424	3
1425	1
1426	4
1428	2
1429	2
1430	4
1432	1
1433	2
1434	1
1436	2
1437	1
1438	4
1439	1
1440	1
1441	1
1442	2
1443	3
1444	1
1445	3
1447	1
1448	1
1449	3
1451	3
1452	3
1453	5
1454	2
1455	1
1457	2
1458	4
1460	1
1461	1
1463	2
1464	1
1465	1
1466	3
1467	2
1468	1
1472	4
1474	1
1475	1
1476	2
1477	1
1478	1
1479	2
1480	1
1481	1
1483	3
1484	1
1485	1
1486	1
1487	1
1488	1
1490	1
1491	3
1493	2
1494	1
1495	1
1496	1
1499	2
1501	1
1502	1
1503	1
1506	1
1507	3
1508	1
1512	1
1514	1
1516	1
1526	3
1531	1
1532	2
1544	2
1547	1
1552	1
1560	2
1562	1
1568	1
1569	1
1577	1
1582	1
1584	1
1585	1
1593	1
1597	1
1604	1
1609	1
1616	1
1620	1
1643	1
1651	1
1656	1
1665	1
1669	1
1671	1
1673	1
1697	1
1729	1
1730	1
1790	1
1843	1
1846	1
1849	1
1864	1
1869	1
1871	1
1876	2
1879	1
1888	1
1894	1
1902	1
1914	1
1918	1
1935	1
1938	1
1946	1
2202	1
2237	1
2327	1

## Sheet: Figure 2e
See:
Unmod_02.csv

## Sheet: Figure 3a
See:
cDNA_UnMod_32C_PefT7_BaseGfpmRNA.R1_trimmed_passedreads_sorted_subsam10k.bam
cDNA_UnMod_32C_PefT7_BaseGfpmRNA.R1_trimmed_passedreads_sorted_subsam10k.bam.bai

## Sheet: Figure 3b
See:
cDNA_Mod_rep1_BaseGfpmRNA_trimmed_passedreads_sorted.bam
cDNA_Mod_rep1_BaseGfpmRNA_trimmed_passedreads_sorted.bam.bai
and
cDNA_Mod_37C_NEBT7_BaseGfpmRNA_1strun_allpassedreads_sorted.bam
cDNA_Mod_37C_NEBT7_BaseGfpmRNA_1strun_allpassedreads_sorted.bam.bai
and
20220321_VAC_mU_allfailedreads_sorted.bam
20220321_VAC_mU_allfailedreads_sorted.bam.bai

## Sheet: Figure 3c
See:
cDNA_Mod_rep1_BaseGfpmRNA_trimmed_passedreads_sorted.bam
cDNA_Mod_rep1_BaseGfpmRNA_trimmed_passedreads_sorted.bam.bai

## Sheet: Figure 4a
See:
20220311_VAC_S4_U_allpassedreads_sorted.bam
20220311_VAC_S4_U_allpassedreads_sorted.bam.bai

## Sheet: Figure 4b
dRNA-seq of unmodified eGFP vaccine: error profile
pos	ref	reads_all	matches	mismatches	deletions	insertions	A	C	T	G	N	Match per base	Mismatch per base	Deletion per base	Insertion per base
1		36	36	0	0	0	0	0	36	0	0	1	0	0	0
2		38	38	0	0	0	0	38	0	0	0	1	0	0	0
3		41	41	0	0	0	0	0	0	41	0	1	0	0	0
4		43	43	0	0	0	0	43	0	0	0	1	0	0	0
5		43	43	0	0	0	0	0	0	43	0	1	0	0	0
6		43	43	0	0	1	0	43	0	0	0	1	0	0	0.023
7		43	42	1	0	6	1	0	0	42	0	0.977	0.023	0	0.14
8		43	25	1	17	0	0	1	25	0	0	0.581	0.023	0.395	0
9		44	41	1	2	0	0	0	41	1	0	0.932	0.023	0.045	0
10		46	44	2	0	0	0	2	44	0	0	0.957	0.043	0	0
11		46	46	0	0	1	0	46	0	0	0	1	0	0	0.022
12		46	42	4	0	0	3	1	0	42	0	0.913	0.087	0	0
13		49	48	1	0	0	0	0	1	48	0	0.98	0.02	0	0
14		49	47	2	0	1	0	2	47	0	0	0.959	0.041	0	0.02
15		49	49	0	0	0	0	0	0	49	0	1	0	0	0
16		49	49	0	0	0	49	0	0	0	0	1	0	0	0
17		50	50	0	0	0	0	0	50	0	0	1	0	0	0
18		50	50	0	0	0	0	0	0	50	0	1	0	0	0
19		50	50	0	0	0	50	0	0	0	0	1	0	0	0
20		50	49	1	0	0	0	49	1	0	0	0.98	0.02	0	0
21		50	48	1	1	0	1	0	0	48	0	0.96	0.02	0.02	0
22		50	50	0	0	0	0	0	0	50	0	1	0	0	0
23		50	49	1	0	0	0	1	49	0	0	0.98	0.02	0	0
24		50	50	0	0	1	0	0	0	50	0	1	0	0	0.02
25		50	41	0	9	0	41	0	0	0	0	0.82	0	0.18	0
26		50	49	0	1	0	49	0	0	0	0	0.98	0	0.02	0
27		50	49	0	1	0	49	0	0	0	0	0.98	0	0.02	0
28		51	49	1	1	3	49	1	0	0	0	0.961	0.02	0.02	0.059
29		51	50	0	1	1	0	50	0	0	0	0.98	0	0.02	0.02
30		51	49	1	1	0	0	49	1	0	0	0.961	0.02	0.02	0
31		51	45	5	1	0	2	3	45	0	0	0.882	0.098	0.02	0
32		51	34	7	10	2	0	34	7	0	0	0.667	0.137	0.196	0.039
33		51	47	1	3	0	1	0	47	0	0	0.922	0.02	0.059	0
34		51	50	0	1	3	0	0	0	50	0	0.98	0	0.02	0.059
35		51	45	0	6	0	45	0	0	0	0	0.882	0	0.118	0
36		51	45	1	5	0	0	45	1	0	0	0.882	0.02	0.098	0
37		51	48	1	2	1	48	0	1	0	0	0.941	0.02	0.039	0.02
38		51	49	1	1	1	0	49	1	0	0	0.961	0.02	0.02	0.02
39		51	42	0	9	0	42	0	0	0	0	0.824	0	0.176	0
40		51	37	6	8	2	0	6	37	0	0	0.725	0.118	0.157	0.039
41		52	49	1	2	0	0	1	0	49	0	0.942	0.019	0.038	0
42		52	50	2	0	0	0	50	0	2	0	0.962	0.038	0	0
43		52	51	1	0	0	51	0	1	0	0	0.981	0.019	0	0
44		52	50	0	2	0	0	0	0	50	0	0.962	0	0.038	0
45		52	50	0	2	1	0	50	0	0	0	0.962	0	0.038	0.019
46		52	50	0	2	6	0	0	50	0	0	0.962	0	0.038	0.115
47		52	34	0	18	1	0	34	0	0	0	0.654	0	0.346	0.019
48		52	52	0	0	0	0	52	0	0	0	1	0	0	0
49		52	51	0	1	0	0	51	0	0	0	0.981	0	0.019	0
50		52	42	6	4	0	6	0	0	42	0	0.808	0.115	0.077	0
51		52	47	0	5	0	0	0	0	47	0	0.904	0	0.096	0
52		52	51	0	1	0	51	0	0	0	0	0.981	0	0.019	0
53		52	51	0	1	1	0	0	0	51	0	0.981	0	0.019	0.019
54		52	51	0	1	0	51	0	0	0	0	0.981	0	0.019	0
55		52	50	1	1	1	0	50	1	0	0	0.962	0.019	0.019	0.019
56		52	50	2	0	0	1	0	1	50	0	0.962	0.038	0	0
57		52	50	2	0	1	1	1	0	50	0	0.962	0.038	0	0.019
58		52	47	2	3	0	0	1	47	1	0	0.904	0.038	0.058	0
59		52	48	0	4	0	0	48	0	0	0	0.923	0	0.077	0
60		52	48	0	4	0	48	0	0	0	0	0.923	0	0.077	0
61		52	52	0	0	2	0	52	0	0	0	1	0	0	0.038
62		52	49	3	0	0	49	0	0	3	0	0.942	0.058	0	0
63		52	52	0	0	2	0	0	0	52	0	1	0	0	0.038
64		52	50	2	0	3	0	50	2	0	0	0.962	0.038	0	0.058
65		52	49	2	1	1	0	2	49	0	0	0.942	0.038	0.019	0.019
66		52	51	1	0	3	0	0	51	1	0	0.981	0.019	0	0.058
67		52	52	0	0	2	0	0	0	52	0	1	0	0	0.038
68		52	51	1	0	1	0	1	51	0	0	0.981	0.019	0	0.019
69		52	51	0	1	5	0	51	0	0	0	0.981	0	0.019	0.096
70		52	48	2	2	0	2	0	48	0	0	0.923	0.038	0.038	0
71		52	51	0	1	0	0	0	0	51	0	0.981	0	0.019	0
72		52	50	2	0	0	0	2	50	0	0	0.962	0.038	0	0
73		52	44	1	7	0	44	0	1	0	0	0.846	0.019	0.135	0
74		52	43	1	8	0	43	0	0	1	0	0.827	0.019	0.154	0
75		52	46	0	6	0	0	0	0	46	0	0.885	0	0.115	0
76		52	45	6	1	1	0	45	6	0	0	0.865	0.115	0.019	0.019
77		52	50	1	1	0	1	0	0	50	0	0.962	0.019	0.019	0
78		52	52	0	0	1	0	0	0	52	0	1	0	0	0.019
79		52	52	0	0	0	52	0	0	0	0	1	0	0	0
80		52	50	2	0	0	0	2	50	0	0	0.962	0.038	0	0
81		52	51	0	1	0	0	0	0	51	0	0.981	0	0.019	0
82		52	52	0	0	0	0	52	0	0	0	1	0	0	0
83		52	52	0	0	3	0	52	0	0	0	1	0	0	0.058
84		52	43	4	5	0	4	0	0	43	0	0.827	0.077	0.096	0
85		52	50	0	2	0	0	0	0	50	0	0.962	0	0.038	0
86		52	47	1	4	1	1	0	0	47	0	0.904	0.019	0.077	0.019
87		52	46	3	3	0	46	0	1	2	0	0.885	0.058	0.058	0
88		52	46	1	5	0	1	0	0	46	0	0.885	0.019	0.096	0
89		52	40	10	2	0	4	40	5	1	0	0.769	0.192	0.038	0
90		52	49	3	0	0	49	0	0	3	0	0.942	0.058	0	0
91		52	51	1	0	6	0	0	1	51	0	0.981	0.019	0	0.115
92		52	52	0	0	2	52	0	0	0	0	1	0	0	0.038
93		52	51	0	1	2	0	51	0	0	0	0.981	0	0.019	0.038
94		52	52	0	0	0	52	0	0	0	0	1	0	0	0
95		52	52	0	0	0	52	0	0	0	0	1	0	0	0
96		52	52	0	0	0	0	0	0	52	0	1	0	0	0
97		52	49	0	3	1	0	49	0	0	0	0.942	0	0.058	0.019
98		52	52	0	0	2	0	52	0	0	0	1	0	0	0.038
99		52	51	0	1	1	0	51	0	0	0	0.981	0	0.019	0.019
100		52	50	1	1	3	1	0	0	50	0	0.962	0.019	0.019	0.058
101		52	48	1	3	5	0	1	48	0	0	0.923	0.019	0.058	0.096
102		52	51	0	1	0	0	51	0	0	0	0.981	0	0.019	0
103		52	42	3	7	0	42	2	0	1	0	0.808	0.058	0.135	0
104		52	50	1	1	0	1	0	0	50	0	0.962	0.019	0.019	0
105		52	50	2	0	1	1	0	1	50	0	0.962	0.038	0	0.019
106		52	48	0	4	1	0	0	0	48	0	0.923	0	0.077	0.019
107		52	47	1	4	0	1	47	0	0	0	0.904	0.019	0.077	0
108		52	52	0	0	0	0	0	0	52	0	1	0	0	0
109		52	51	1	0	0	0	51	1	0	0	0.981	0.019	0	0
110		52	47	3	2	2	2	0	1	47	0	0.904	0.058	0.038	0.038
111		52	50	1	1	1	0	1	50	0	0	0.962	0.019	0.019	0.019
112		52	50	1	1	0	1	50	0	0	0	0.962	0.019	0.019	0
113		52	49	3	0	0	49	0	1	2	0	0.942	0.058	0	0
114		52	50	2	0	0	2	0	0	50	0	0.962	0.038	0	0
115		52	50	2	0	10	0	50	2	0	0	0.962	0.038	0	0.192
116		52	49	2	1	0	2	0	0	49	0	0.942	0.038	0.019	0
117		52	52	0	0	0	0	0	0	52	0	1	0	0	0
118		52	52	0	0	1	0	0	0	52	0	1	0	0	0.019
119		52	52	0	0	0	0	0	52	0	0	1	0	0	0
120		52	52	0	0	1	0	0	0	52	0	1	0	0	0.019
121		52	47	3	2	0	0	2	47	1	0	0.904	0.058	0.038	0
122		52	51	1	0	1	0	1	51	0	0	0.981	0.019	0	0.019
123		52	49	1	2	0	0	1	0	49	0	0.942	0.019	0.038	0
124		52	52	0	0	0	0	0	0	52	0	1	0	0	0
125		52	51	1	0	0	0	51	1	0	0	0.981	0.019	0	0
126		52	47	0	5	0	0	0	0	47	0	0.904	0	0.096	0
127		52	52	0	0	0	0	0	0	52	0	1	0	0	0
128		52	52	0	0	0	0	0	0	52	0	1	0	0	0
129		52	51	1	0	0	0	1	51	0	0	0.981	0.019	0	0
130		52	52	0	0	1	0	0	0	52	0	1	0	0	0.019
131		52	51	1	0	0	0	1	51	0	0	0.981	0.019	0	0
132		52	52	0	0	1	0	52	0	0	0	1	0	0	0.019
133		52	48	2	2	1	2	0	0	48	0	0.923	0.038	0.038	0.019
134		52	51	1	0	0	1	0	0	51	0	0.981	0.019	0	0
135		52	52	0	0	0	0	0	0	52	0	1	0	0	0
136		52	52	0	0	1	0	0	0	52	0	1	0	0	0.019
137		52	52	0	0	5	0	52	0	0	0	1	0	0	0.096
138		52	50	1	1	0	1	0	50	0	0	0.962	0.019	0.019	0
139		52	51	0	1	0	0	0	0	51	0	0.981	0	0.019	0
140		52	51	1	0	0	0	1	0	51	0	0.981	0.019	0	0
141		52	52	0	0	1	0	52	0	0	0	1	0	0	0.019
142		52	50	1	1	3	0	1	50	0	0	0.962	0.019	0.019	0.058
143		52	50	1	1	0	0	1	50	0	0	0.962	0.019	0.019	0
144		52	49	1	2	1	49	1	0	0	0	0.942	0.019	0.038	0.019
145		52	52	0	0	0	52	0	0	0	0	1	0	0	0
146		52	49	3	0	0	0	49	3	0	0	0.942	0.058	0	0
147		52	51	1	0	1	0	1	51	0	0	0.981	0.019	0	0.019
148		52	52	0	0	0	52	0	0	0	0	1	0	0	0
149		52	51	1	0	0	0	1	51	0	0	0.981	0.019	0	0
150		52	51	1	0	1	0	0	1	51	0	0.981	0.019	0	0.019
151		52	52	0	0	0	0	52	0	0	0	1	0	0	0
152		52	52	0	0	0	0	0	0	52	0	1	0	0	0
153		52	52	0	0	0	0	0	0	52	0	1	0	0	0
154		52	52	0	0	0	0	52	0	0	0	1	0	0	0
155		52	52	0	0	0	52	0	0	0	0	1	0	0	0
156		52	49	1	2	0	1	0	49	0	0	0.942	0.019	0.038	0
157		52	50	0	2	1	0	50	0	0	0	0.962	0	0.038	0.019
158		52	51	1	0	0	51	0	0	1	0	0.981	0.019	0	0
159		52	52	0	0	1	0	0	0	52	0	1	0	0	0.019
160		52	51	0	1	0	51	0	0	0	0	0.981	0	0.019	0
161		52	51	1	0	0	1	0	0	51	0	0.981	0.019	0	0
162		52	51	1	0	0	0	51	1	0	0	0.981	0.019	0	0
163		52	51	0	1	0	51	0	0	0	0	0.981	0	0.019	0
164		52	51	0	1	0	0	0	0	51	0	0.981	0	0.019	0
165		52	51	0	1	1	51	0	0	0	0	0.981	0	0.019	0.019
166		52	50	1	1	2	0	1	50	0	0	0.962	0.019	0.019	0.038
167		52	47	5	0	1	0	5	47	0	0	0.904	0.096	0	0.019
168		52	52	0	0	1	0	0	0	52	0	1	0	0	0.019
169		52	50	2	0	0	1	0	50	1	0	0.962	0.038	0	0
170		52	47	2	3	0	47	1	1	0	0	0.904	0.038	0.058	0
171		52	47	1	4	0	0	47	1	0	0	0.904	0.019	0.077	0
172		52	50	0	2	0	0	0	50	0	0	0.962	0	0.038	0
173		52	49	0	3	0	0	0	0	49	0	0.942	0	0.058	0
174		52	49	0	3	1	49	0	0	0	0	0.942	0	0.058	0.019
175		52	52	0	0	0	0	0	0	52	0	1	0	0	0
176		52	51	1	0	1	51	0	1	0	0	0.981	0.019	0	0.019
177		52	51	0	1	1	0	0	0	51	0	0.981	0	0.019	0.019
178		52	52	0	0	4	0	0	52	0	0	1	0	0	0.077
179		52	49	2	1	0	0	1	1	49	0	0.942	0.038	0.019	0
180		52	43	1	8	0	0	43	0	1	0	0.827	0.019	0.154	0
181		52	38	11	3	1	38	3	7	1	0	0.731	0.212	0.058	0.019
182		52	50	2	0	1	0	50	2	0	0	0.962	0.038	0	0.019
183		52	52	0	0	0	0	52	0	0	0	1	0	0	0
184		52	46	0	6	0	46	0	0	0	0	0.885	0	0.115	0
185		52	45	1	6	2	1	0	45	0	0	0.865	0.019	0.115	0.038
186		52	49	1	2	0	49	1	0	0	0	0.942	0.019	0.038	0
187		52	48	1	3	0	0	1	48	0	0	0.923	0.019	0.058	0
188		53	51	1	1	1	1	0	0	51	0	0.962	0.019	0.019	0.019
189		53	50	2	1	2	0	50	2	0	0	0.943	0.038	0.019	0.038
190		53	47	5	1	0	5	0	0	47	0	0.887	0.094	0.019	0
191		53	46	1	6	0	1	0	0	46	0	0.868	0.019	0.113	0
192		53	46	1	6	0	0	1	46	0	0	0.868	0.019	0.113	0
193		53	53	0	0	1	0	0	0	53	0	1	0	0	0.019
194		53	48	3	2	0	0	3	48	0	0	0.906	0.057	0.038	0
195		53	52	0	1	6	0	0	0	52	0	0.981	0	0.019	0.113
196		53	44	1	8	0	44	0	0	1	0	0.83	0.019	0.151	0
197		53	48	1	4	0	48	0	0	1	0	0.906	0.019	0.075	0
198		53	49	1	3	0	49	1	0	0	0	0.925	0.019	0.057	0
199		53	51	0	2	0	0	0	51	0	0	0.962	0	0.038	0
200		53	47	2	4	0	47	0	1	1	0	0.887	0.038	0.075	0
201		53	50	1	2	0	0	50	1	0	0	0.943	0.019	0.038	0
202		53	51	1	1	0	0	51	0	1	0	0.962	0.019	0.019	0
203		53	52	1	0	4	0	0	1	52	0	0.981	0.019	0	0.075
204		53	52	1	0	1	0	52	1	0	0	0.981	0.019	0	0.019
205		53	46	6	1	0	46	3	3	0	0	0.868	0.113	0.019	0
206		53	52	1	0	3	0	52	1	0	0	0.981	0.019	0	0.057
207		53	50	3	0	0	50	0	0	3	0	0.943	0.057	0	0
208		53	53	0	0	0	0	0	0	53	0	1	0	0	0
209		53	53	0	0	1	53	0	0	0	0	1	0	0	0.019
210		53	52	1	0	0	0	1	52	0	0	0.981	0.019	0	0
211		54	52	0	2	0	0	0	0	52	0	0.963	0	0.037	0
212		54	51	1	2	0	0	51	1	0	0	0.944	0.019	0.037	0
213		54	53	1	0	0	1	0	0	53	0	0.981	0.019	0	0
214		54	47	6	1	0	0	6	47	0	0	0.87	0.111	0.019	0
215		54	47	4	3	0	47	0	1	3	0	0.87	0.074	0.056	0
216		54	52	1	1	1	52	0	0	1	0	0.963	0.019	0.019	0.019
217		54	52	0	2	0	0	0	0	52	0	0.963	0	0.037	0
218		54	53	0	1	0	0	0	0	53	0	0.981	0	0.019	0
219		54	52	0	2	0	52	0	0	0	0	0.963	0	0.037	0
220		54	53	0	1	6	0	0	0	53	0	0.981	0	0.019	0.111
221		54	26	0	28	1	26	0	0	0	0	0.481	0	0.519	0.019
222		54	50	1	3	0	50	1	0	0	0	0.926	0.019	0.056	0
223		54	53	1	0	0	53	0	1	0	0	0.981	0.019	0	0
224		54	53	1	0	0	53	0	1	0	0	0.981	0.019	0	0
225		54	53	1	0	1	0	1	53	0	0	0.981	0.019	0	0.019
226		54	54	0	0	0	54	0	0	0	0	1	0	0	0
227		54	54	0	0	0	0	54	0	0	0	1	0	0	0
228		54	54	0	0	1	0	54	0	0	0	1	0	0	0.019
229		54	53	1	0	1	0	0	1	53	0	0.981	0.019	0	0.019
230		54	53	0	1	1	0	53	0	0	0	0.981	0	0.019	0.019
231		54	53	0	1	2	53	0	0	0	0	0.981	0	0.019	0.037
232		54	47	5	2	2	3	2	47	0	0	0.87	0.093	0.037	0.037
233		54	51	1	2	1	1	51	0	0	0	0.944	0.019	0.037	0.019
234		54	54	0	0	0	54	0	0	0	0	1	0	0	0
235		54	53	0	1	0	0	0	0	53	0	0.981	0	0.019	0
236		54	54	0	0	0	0	0	0	54	0	1	0	0	0
237		54	54	0	0	0	0	54	0	0	0	1	0	0	0
238		54	54	0	0	0	0	0	0	54	0	1	0	0	0
239		54	54	0	0	0	0	54	0	0	0	1	0	0	0
240		54	52	0	2	1	0	52	0	0	0	0.963	0	0.037	0.019
241		54	50	1	3	0	50	0	0	1	0	0.926	0.019	0.056	0
242		54	37	3	14	5	2	0	37	1	0	0.685	0.056	0.259	0.093
243		54	42	9	3	1	3	6	42	0	0	0.778	0.167	0.056	0.019
244		54	51	2	1	0	0	51	2	0	0	0.944	0.037	0.019	0
245		54	54	0	0	3	0	0	0	54	0	1	0	0	0.056
246		54	53	1	0	1	0	53	1	0	0	0.981	0.019	0	0.019
247		54	54	0	0	0	0	54	0	0	0	1	0	0	0
248		54	54	0	0	4	54	0	0	0	0	1	0	0	0.074
249		54	40	2	12	0	1	1	40	0	0	0.741	0.037	0.222	0
250		54	51	3	0	1	0	3	51	0	0	0.944	0.056	0	0.019
251		54	53	0	1	0	0	53	0	0	0	0.981	0	0.019	0
252		54	54	0	0	0	54	0	0	0	0	1	0	0	0
253		54	54	0	0	0	0	0	0	54	0	1	0	0	0
254		54	54	0	0	0	0	0	0	54	0	1	0	0	0
255		54	54	0	0	0	0	54	0	0	0	1	0	0	0
256		54	52	2	0	0	0	2	52	0	0	0.963	0.037	0	0
257		54	53	0	1	0	0	0	0	53	0	0.981	0	0.019	0
258		54	51	2	1	0	0	51	2	0	0	0.944	0.037	0.019	0
259		54	54	0	0	0	0	0	0	54	0	1	0	0	0
260		54	52	2	0	0	0	52	2	0	0	0.963	0.037	0	0
261		54	51	0	3	3	51	0	0	0	0	0.944	0	0.056	0.056
262		54	52	2	0	0	52	0	2	0	0	0.963	0.037	0	0
263		54	49	5	0	0	0	49	5	0	0	0.907	0.093	0	0
264		55	51	1	3	0	0	1	51	0	0	0.927	0.018	0.055	0
265		55	54	0	1	1	0	0	0	54	0	0.982	0	0.018	0.018
266		55	51	2	2	0	1	1	51	0	0	0.927	0.036	0.036	0
267		55	53	2	0	2	1	1	53	0	0	0.964	0.036	0	0.036
268		55	49	2	4	0	2	0	0	49	0	0.891	0.036	0.073	0
269		55	51	1	3	0	1	0	0	51	0	0.927	0.018	0.055	0
270		55	52	2	1	4	1	0	1	52	0	0.945	0.036	0.018	0.073
271		55	50	2	3	1	50	0	1	1	0	0.909	0.036	0.055	0.018
272		55	53	0	2	4	53	0	0	0	0	0.964	0	0.036	0.073
273		55	47	2	6	0	2	0	0	47	0	0.855	0.036	0.109	0
274		55	53	1	1	0	0	1	0	53	0	0.964	0.018	0.018	0
275		55	55	0	0	0	0	0	0	55	0	1	0	0	0
276		55	54	1	0	0	0	54	1	0	0	0.982	0.018	0	0
277		55	55	0	0	0	0	0	0	55	0	1	0	0	0
278		55	55	0	0	3	55	0	0	0	0	1	0	0	0.055
279		55	55	0	0	1	0	0	55	0	0	1	0	0	0.018
280		55	54	1	0	0	1	54	0	0	0	0.982	0.018	0	0
281		55	54	1	0	0	1	0	0	54	0	0.982	0.018	0	0
282		55	55	0	0	0	0	0	0	55	0	1	0	0	0
283		55	55	0	0	0	0	0	55	0	0	1	0	0	0
284		55	54	0	1	0	0	0	0	54	0	0.982	0	0.018	0
285		55	54	0	1	4	0	54	0	0	0	0.982	0	0.018	0.073
286		55	49	6	0	0	6	0	0	49	0	0.891	0.109	0	0
287		55	54	1	0	0	1	0	0	54	0	0.982	0.018	0	0
288		55	55	0	0	0	0	0	0	55	0	1	0	0	0
289		55	51	0	4	0	0	51	0	0	0	0.927	0	0.073	0
290		55	45	0	10	2	0	45	0	0	0	0.818	0	0.182	0.036
291		55	30	6	19	0	6	0	30	0	0	0.545	0.109	0.345	0
292		55	32	3	20	1	0	32	3	0	0	0.582	0.055	0.364	0.018
293		55	38	2	15	1	2	0	38	0	0	0.691	0.036	0.273	0.018
294		55	51	0	4	0	0	0	51	0	0	0.927	0	0.073	0
295		55	49	2	4	0	0	49	2	0	0	0.891	0.036	0.073	0
296		55	53	0	2	0	0	0	0	53	0	0.964	0	0.036	0
297		55	52	2	1	5	0	52	2	0	0	0.945	0.036	0.018	0.091
298		55	40	1	14	1	0	1	40	0	0	0.727	0.018	0.255	0.018
299		55	54	1	0	0	54	0	0	1	0	0.982	0.018	0	0
300		55	49	3	3	2	0	3	49	0	0	0.891	0.055	0.055	0.036
301		55	52	1	2	1	0	1	52	0	0	0.945	0.018	0.036	0.018
302		55	55	0	0	0	55	0	0	0	0	1	0	0	0
303		55	52	0	3	0	0	52	0	0	0	0.945	0	0.055	0
304		55	51	1	3	0	1	0	0	51	0	0.927	0.018	0.055	0
305		55	55	0	0	0	0	55	0	0	0	1	0	0	0
306		55	55	0	0	0	0	55	0	0	0	1	0	0	0
307		55	53	1	1	0	53	0	0	1	0	0.964	0.018	0.018	0
308		55	54	1	0	0	1	0	0	54	0	0.982	0.018	0	0
309		55	53	2	0	2	0	53	1	1	0	0.964	0.036	0	0.036
310		55	55	0	0	0	0	0	55	0	0	1	0	0	0
311		55	54	0	1	0	0	0	0	54	0	0.982	0	0.018	0
312		55	54	0	1	0	0	0	0	54	0	0.982	0	0.018	0
313		55	53	1	1	0	0	53	1	0	0	0.964	0.018	0.018	0
314		55	54	0	1	0	0	0	0	54	0	0.982	0	0.018	0
315		55	49	2	4	0	49	0	1	1	0	0.891	0.036	0.073	0
316		55	52	2	1	0	52	0	0	2	0	0.945	0.036	0.018	0
317		55	17	2	36	0	17	0	0	2	0	0.309	0.036	0.655	0
318		55	5	5	45	0	5	0	0	5	0	0.091	0.091	0.818	0
319		55	47	1	7	0	1	0	0	47	0	0.855	0.018	0.127	0
320		55	51	0	4	0	0	0	0	51	0	0.927	0	0.073	0
321		55	55	0	0	0	0	0	0	55	0	1	0	0	0
322		55	55	0	0	0	0	0	0	55	0	1	0	0	0
323		55	53	0	2	0	53	0	0	0	0	0.964	0	0.036	0
324		55	51	2	2	1	0	2	51	0	0	0.927	0.036	0.036	0.018
325		55	55	0	0	0	0	0	0	55	0	1	0	0	0
326		55	55	0	0	0	0	0	55	0	0	1	0	0	0
327		55	55	0	0	0	0	0	0	55	0	1	0	0	0
328		55	55	0	0	0	0	55	0	0	0	1	0	0	0
329		55	54	0	1	0	0	0	54	0	0	0.982	0	0.018	0
330		55	54	0	1	1	0	0	0	54	0	0.982	0	0.018	0.018
331		55	54	0	1	1	0	54	0	0	0	0.982	0	0.018	0.018
332		55	54	0	1	0	54	0	0	0	0	0.982	0	0.018	0
333		55	54	0	1	0	54	0	0	0	0	0.982	0	0.018	0
334		55	53	0	2	0	0	0	0	53	0	0.964	0	0.036	0
335		56	56	0	0	0	0	0	0	56	0	1	0	0	0
336		56	56	0	0	0	0	56	0	0	0	1	0	0	0
337		56	56	0	0	3	0	0	0	56	0	1	0	0	0.054
338		56	55	0	1	1	55	0	0	0	0	0.982	0	0.018	0.018
339		56	52	4	0	0	0	4	52	0	0	0.929	0.071	0	0
340		56	52	2	2	0	1	1	52	0	0	0.929	0.036	0.036	0
341		56	54	0	2	1	54	0	0	0	0	0.964	0	0.036	0.018
342		56	56	0	0	1	56	0	0	0	0	1	0	0	0.018
343		56	56	0	0	2	0	0	0	56	0	1	0	0	0.036
344		56	56	0	0	2	0	0	56	0	0	1	0	0	0.036
345		56	56	0	0	1	0	0	56	0	0	1	0	0	0.018
346		56	53	0	3	0	0	0	0	53	0	0.946	0	0.054	0
347		56	55	0	1	0	0	0	0	55	0	0.982	0	0.018	0
348		56	56	0	0	0	0	0	0	56	0	1	0	0	0
349		56	56	0	0	0	0	0	56	0	0	1	0	0	0
350		56	55	0	1	0	55	0	0	0	0	0.982	0	0.018	0
351		56	56	0	0	0	56	0	0	0	0	1	0	0	0
352		56	55	1	0	0	0	55	1	0	0	0.982	0.018	0	0
353		56	56	0	0	0	0	0	0	56	0	1	0	0	0
354		56	56	0	0	0	0	56	0	0	0	1	0	0	0
355		56	56	0	0	0	0	56	0	0	0	1	0	0	0
356		56	55	0	1	0	55	0	0	0	0	0.982	0	0.018	0
357		56	49	0	7	0	0	0	0	49	0	0.875	0	0.125	0
358		56	56	0	0	0	0	0	0	56	0	1	0	0	0
359		56	50	3	3	0	0	1	2	50	0	0.893	0.054	0.054	0
360		56	45	0	11	0	0	0	45	0	0	0.804	0	0.196	0
361		56	54	0	2	1	0	0	54	0	0	0.964	0	0.036	0.018
362		56	52	2	2	0	0	2	52	0	0	0.929	0.036	0.036	0
363		56	50	3	3	2	1	2	50	0	0	0.893	0.054	0.054	0.036
364		56	51	1	4	0	0	51	1	0	0	0.911	0.018	0.071	0
365		56	56	0	0	0	0	56	0	0	0	1	0	0	0
366		56	56	0	0	1	0	56	0	0	0	1	0	0	0.018
367		56	55	1	0	0	55	0	0	1	0	0.982	0.018	0	0
368		56	56	0	0	2	0	0	0	56	0	1	0	0	0.036
369		56	56	0	0	0	0	0	56	0	0	1	0	0	0
370		56	51	0	5	2	0	51	0	0	0	0.911	0	0.089	0.036
371		56	50	3	3	0	50	0	3	0	0	0.893	0.054	0.054	0
372		56	55	1	0	0	0	55	1	0	0	0.982	0.018	0	0
373		56	55	0	1	2	0	0	0	55	0	0.982	0	0.018	0.036
374		56	53	2	1	0	53	0	2	0	0	0.946	0.036	0.018	0
375		56	55	1	0	0	0	55	1	0	0	0.982	0.018	0	0
376		56	56	0	0	1	0	0	0	56	0	1	0	0	0.018
377		56	50	3	3	1	0	3	50	0	0	0.893	0.054	0.054	0.018
378		56	53	3	0	1	0	3	53	0	0	0.946	0.054	0	0.018
379		56	55	0	1	1	0	0	0	55	0	0.982	0	0.018	0.018
380		56	55	0	1	4	0	0	55	0	0	0.982	0	0.018	0.071
381		56	47	1	8	0	47	0	1	0	0	0.839	0.018	0.143	0
382		56	55	0	1	0	55	0	0	0	0	0.982	0	0.018	0
383		56	53	1	2	1	53	0	1	0	0	0.946	0.018	0.036	0.018
384		56	53	1	2	0	53	0	1	0	0	0.946	0.018	0.036	0
385		56	54	0	2	0	0	54	0	0	0	0.964	0	0.036	0
386		56	54	0	2	1	0	0	0	54	0	0.964	0	0.036	0.018
387		56	55	0	1	0	55	0	0	0	0	0.982	0	0.018	0
388		56	52	1	3	0	0	52	1	0	0	0.929	0.018	0.054	0
389		56	54	0	2	0	0	0	0	54	0	0.964	0	0.036	0
390		56	54	0	2	0	0	0	0	54	0	0.964	0	0.036	0
391		56	54	0	2	0	0	54	0	0	0	0.964	0	0.036	0
392		56	55	1	0	1	1	55	0	0	0	0.982	0.018	0	0.018
393		56	45	0	11	0	45	0	0	0	0	0.804	0	0.196	0
394		56	44	0	12	0	0	0	0	44	0	0.786	0	0.214	0
395		57	57	0	0	0	57	0	0	0	0	1	0	0	0
396		57	57	0	0	0	0	0	0	57	0	1	0	0	0
397		57	57	0	0	0	57	0	0	0	0	1	0	0	0
398		57	57	0	0	3	57	0	0	0	0	1	0	0	0.053
399		57	51	0	6	3	0	0	51	0	0	0.895	0	0.105	0.053
400		57	54	2	1	1	0	2	54	0	0	0.947	0.035	0.018	0.018
401		57	51	4	2	0	1	51	0	3	0	0.895	0.07	0.035	0
402		57	53	4	0	1	3	1	0	53	0	0.93	0.07	0	0.018
403		57	55	2	0	0	55	0	1	1	0	0.965	0.035	0	0
404		57	53	2	2	2	0	2	0	53	0	0.93	0.035	0.035	0.035
405		57	52	2	3	1	1	52	0	1	0	0.912	0.035	0.053	0.018
406		57	49	7	1	1	6	1	49	0	0	0.86	0.123	0.018	0.018
407		57	56	0	1	5	0	56	0	0	0	0.982	0	0.018	0.088
408		57	53	4	0	0	4	0	0	53	0	0.93	0.07	0	0
409		57	55	2	0	0	1	0	1	55	0	0.965	0.035	0	0
410		57	55	1	1	1	0	0	55	1	0	0.965	0.018	0.018	0.018
411		57	56	0	1	0	56	0	0	0	0	0.982	0	0.018	0
412		57	56	0	1	0	0	56	0	0	0	0.982	0	0.018	0
413		57	54	2	1	2	2	54	0	0	0	0.947	0.035	0.018	0.035
414		57	53	3	1	0	1	2	53	0	0	0.93	0.053	0.018	0
415		57	54	2	1	2	1	54	1	0	0	0.947	0.035	0.018	0.035
416		57	51	3	3	4	2	0	1	51	0	0.895	0.053	0.053	0.07
417		58	55	3	0	0	0	55	3	0	0	0.948	0.052	0	0
418		58	58	0	0	1	0	0	0	58	0	1	0	0	0.017
419		58	57	0	1	0	57	0	0	0	0	0.983	0	0.017	0
420		58	56	0	2	7	56	0	0	0	0	0.966	0	0.034	0.121
421		58	52	1	5	1	1	0	52	0	0	0.897	0.017	0.086	0.017
422		58	51	2	5	0	51	0	2	0	0	0.879	0.034	0.086	0
423		58	52	2	4	1	0	52	2	0	0	0.897	0.034	0.069	0.017
424		58	53	3	2	2	53	2	1	0	0	0.914	0.052	0.034	0.034
425		58	41	7	10	3	2	3	41	2	0	0.707	0.121	0.172	0.052
426		58	47	3	8	0	0	47	2	1	0	0.81	0.052	0.138	0
427		58	41	13	4	2	10	1	41	2	0	0.707	0.224	0.069	0.034
428		58	56	1	1	0	56	0	0	1	0	0.966	0.017	0.017	0
429		58	58	0	0	0	0	0	0	58	0	1	0	0	0
430		58	58	0	0	0	58	0	0	0	0	1	0	0	0
431		58	57	1	0	0	0	1	57	0	0	0.983	0.017	0	0
432		58	57	1	0	5	0	0	57	1	0	0.983	0.017	0	0.086
433		58	53	5	0	0	53	1	0	4	0	0.914	0.086	0	0
434		58	54	3	1	0	54	3	0	0	0	0.931	0.052	0.017	0
435		58	56	0	2	0	0	0	56	0	0	0.966	0	0.034	0
436		58	56	0	2	0	56	0	0	0	0	0.966	0	0.034	0
437		58	56	1	1	0	0	56	1	0	0	0.966	0.017	0.017	0
438		58	58	0	0	2	0	0	0	58	0	1	0	0	0.034
439		58	56	0	2	2	56	0	0	0	0	0.966	0	0.034	0.034
440		59	46	0	13	2	0	46	0	0	0	0.78	0	0.22	0.034
441		59	47	1	11	2	1	0	47	0	0	0.797	0.017	0.186	0.034
442		59	47	0	12	1	0	47	0	0	0	0.797	0	0.203	0.017
443		59	37	2	20	0	37	0	1	1	0	0.627	0.034	0.339	0
444		59	35	8	16	0	1	35	7	0	0	0.593	0.136	0.271	0
445		59	42	3	14	1	1	1	42	1	0	0.712	0.051	0.237	0.017
446		59	52	4	3	1	52	1	0	3	0	0.881	0.068	0.051	0.017
447		59	54	3	2	4	1	2	54	0	0	0.915	0.051	0.034	0.068
448		59	55	2	2	0	55	1	1	0	0	0.932	0.034	0.034	0
449		59	58	1	0	0	58	0	0	1	0	0.983	0.017	0	0
450		60	59	0	1	0	0	0	0	59	0	0.983	0	0.017	0
451		60	59	0	1	0	0	0	0	59	0	0.983	0	0.017	0
452		70	69	0	1	1	69	0	0	0	0	0.986	0	0.014	0.014
453		79	76	1	2	0	0	76	1	0	0	0.962	0.013	0.025	0
454		88	79	0	9	2	0	0	79	0	0	0.898	0	0.102	0.023
455		117	99	3	15	2	1	99	2	0	0	0.846	0.026	0.128	0.017
456		124	93	7	24	0	2	5	93	0	0	0.75	0.056	0.194	0
457		159	146	7	6	1	2	5	146	0	0	0.918	0.044	0.038	0.006
458		264	251	7	6	0	5	251	2	0	0	0.951	0.027	0.023	0
459		3175	3115	54	6	0	10	44	3115	0	0	0.981	0.017	0.002	0
460		16481	16466	15	0	0	15	0	0	16466	0	0.999	0.001	0	0
461		20897	20897	0	0	0	0	0	0	20897	0	1	0	0	0
462		21087	21036	50	1	25	44	6	21036	0	0	0.998	0.002	0	0.001
463		22151	20729	7	1415	0	1	20729	6	0	0	0.936	0	0.064	0
464		42169	42161	3	5	127	0	42161	3	0	0	1	0	0	0.003
465		42523	42394	36	93	179	12	42394	24	0	0	0.997	0.001	0.002	0.004
466		42590	41470	476	644	108	297	41470	174	5	0	0.974	0.011	0.015	0.003
467		42636	34763	7080	793	429	34763	380	6425	275	0	0.815	0.166	0.019	0.01
468		44000	41859	665	1476	493	414	41859	179	72	0	0.951	0.015	0.034	0.011
469		44244	43947	256	41	17	43947	20	18	218	0	0.993	0.006	0.001	0
470		44373	44344	8	21	323	2	4	2	44344	0	0.999	0	0	0.007
471		44396	44328	23	45	118	44328	2	17	4	0	0.998	0.001	0.001	0.003
472		44429	42736	390	1303	856	328	42736	50	12	0	0.962	0.009	0.029	0.019
473		44473	40903	1388	2182	1705	836	514	40903	38	0	0.92	0.031	0.049	0.038
474		44600	40774	1931	1895	2485	1530	40774	281	120	0	0.914	0.043	0.042	0.056
475		44829	33213	529	11087	28	33213	56	209	264	0	0.741	0.012	0.247	0.001
476		44843	31878	1405	11560	75	436	581	388	31878	0	0.711	0.031	0.258	0.002
477		45233	44535	38	660	11	44535	4	20	14	0	0.985	0.001	0.015	0
478		45248	44492	127	629	18	24	67	36	44492	0	0.983	0.003	0.014	0
479		45330	44936	18	376	26	44936	6	7	5	0	0.991	0	0.008	0.001
480		45331	44299	134	898	169	31	19	84	44299	0	0.977	0.003	0.02	0.004
481		45336	44275	182	879	291	44275	56	119	7	0	0.977	0.004	0.019	0.006
482		45345	43780	1360	205	1126	43780	423	909	28	0	0.965	0.03	0.005	0.025
483		45369	43624	874	871	420	38	43624	832	4	0	0.962	0.019	0.019	0.009
484		45383	44332	255	796	390	24	44332	226	5	0	0.977	0.006	0.018	0.009
485		45390	44195	264	931	630	100	44195	152	12	0	0.974	0.006	0.021	0.014
486		45400	43403	1010	987	496	305	52	653	43403	0	0.956	0.022	0.022	0.011
487		45407	42038	797	2572	713	166	42038	592	39	0	0.926	0.018	0.057	0.016
488		45419	43311	546	1562	188	96	43311	442	8	0	0.954	0.012	0.034	0.004
489		45426	41861	1453	2112	807	41861	76	1259	118	0	0.922	0.032	0.046	0.018
490		45449	41649	774	3026	848	25	41649	734	15	0	0.916	0.017	0.067	0.019
491		45463	40965	1136	3362	639	532	40965	542	62	0	0.901	0.025	0.074	0.014
492		45469	38261	2705	4503	1405	38261	616	1355	734	0	0.841	0.059	0.099	0.031
493		45487	42495	1122	1870	2894	49	971	42495	102	0	0.934	0.025	0.041	0.064
494		45505	39259	4814	1432	275	3780	172	862	39259	0	0.863	0.106	0.031	0.006
495		45530	44050	1150	330	300	193	404	553	44050	0	0.967	0.025	0.007	0.007
496		45540	44383	991	166	557	79	890	44383	22	0	0.975	0.022	0.004	0.012
497		45554	44993	297	264	427	212	47	38	44993	0	0.988	0.007	0.006	0.009
498		45557	43959	366	1232	244	43959	21	36	309	0	0.965	0.008	0.027	0.005
499		45565	44893	275	397	696	94	74	107	44893	0	0.985	0.006	0.009	0.015
500		45567	45231	226	110	680	34	45231	177	15	0	0.993	0.005	0.002	0.015
501		45574	44063	439	1072	284	44063	194	178	67	0	0.967	0.01	0.024	0.006
502		45585	44924	422	239	229	44924	90	182	150	0	0.985	0.009	0.005	0.005
503		45587	39589	255	5743	145	175	20	60	39589	0	0.868	0.006	0.126	0.003
504		45604	45425	89	90	233	56	22	11	45425	0	0.996	0.002	0.002	0.005
505		45610	45278	174	158	99	35	59	80	45278	0	0.993	0.004	0.003	0.002
506		45610	44730	613	267	451	47	44730	494	72	0	0.981	0.013	0.006	0.01
507		45616	41234	365	4017	557	151	25	189	41234	0	0.904	0.008	0.088	0.012
508		45621	41456	394	3771	243	41456	32	56	306	0	0.909	0.009	0.083	0.005
509		45622	40088	548	4986	102	387	45	116	40088	0	0.879	0.012	0.109	0.002
510		45627	41359	447	3821	2311	170	209	68	41359	0	0.906	0.01	0.084	0.051
511		45633	41788	554	3291	348	41788	126	315	113	0	0.916	0.012	0.072	0.008
512		45634	40955	3032	1647	203	2572	60	400	40955	0	0.897	0.066	0.036	0.004
513		45634	40178	4739	717	1696	860	40178	3771	108	0	0.88	0.104	0.016	0.037
514		45642	44527	454	661	1155	122	198	44527	134	0	0.976	0.01	0.014	0.025
515		45644	43304	1539	801	5569	684	197	658	43304	0	0.949	0.034	0.018	0.122
516		45646	37496	2297	5853	1724	290	1285	37496	722	0	0.821	0.05	0.128	0.038
517		45650	43100	1375	1175	1524	237	1034	43100	104	0	0.944	0.03	0.026	0.033
518		45652	29922	2625	13105	868	15	29922	2573	37	0	0.655	0.058	0.287	0.019
519		45654	24277	8255	13122	111	24277	965	7254	36	0	0.532	0.181	0.287	0.002
520		45659	30045	6319	9295	1505	198	30045	6077	44	0	0.658	0.138	0.204	0.033
521		45687	35911	1721	8055	580	269	35911	1175	277	0	0.786	0.038	0.176	0.013
522		45695	24433	3668	17594	126	2274	739	655	24433	0	0.535	0.08	0.385	0.003
523		45724	36485	1571	7668	527	1112	276	183	36485	0	0.798	0.034	0.168	0.012
524		45756	44523	327	906	45	250	19	58	44523	0	0.973	0.007	0.02	0.001
525		45764	45358	159	247	59	27	57	75	45358	0	0.991	0.003	0.005	0.001
526		45766	45008	428	330	103	97	305	45008	26	0	0.983	0.009	0.007	0.002
527		45775	44953	431	391	68	406	13	12	44953	0	0.982	0.009	0.009	0.001
528		45784	45512	161	111	124	72	46	43	45512	0	0.994	0.004	0.002	0.003
529		45785	45203	443	139	276	35	391	45203	17	0	0.987	0.01	0.003	0.006
530		45798	45540	111	147	810	50	29	32	45540	0	0.994	0.002	0.003	0.018
531		45801	43866	93	1842	536	17	43866	55	21	0	0.958	0.002	0.04	0.012
532		45807	45447	74	286	1947	29	45447	37	8	0	0.992	0.002	0.006	0.043
533		45809	44881	569	359	2113	88	44881	473	8	0	0.98	0.012	0.008	0.046
534		45818	44457	355	1006	1105	44457	99	168	88	0	0.97	0.008	0.022	0.024
535		45825	39275	6036	514	1357	4267	970	39275	799	0	0.857	0.132	0.011	0.03
536		45837	45433	131	273	447	72	45433	51	8	0	0.991	0.003	0.006	0.01
537		45844	45666	67	111	536	34	45666	24	9	0	0.996	0.001	0.002	0.012
538		45858	43988	1491	379	442	1008	425	43988	58	0	0.959	0.033	0.008	0.01
539		45861	43777	867	1217	164	784	20	63	43777	0	0.955	0.019	0.027	0.004
540		45864	45034	553	277	290	349	112	92	45034	0	0.982	0.012	0.006	0.006
541		45865	44159	1135	571	321	392	569	44159	174	0	0.963	0.025	0.012	0.007
542		45867	44044	685	1138	211	100	44044	479	106	0	0.96	0.015	0.025	0.005
543		45874	43558	1163	1153	1614	1019	98	46	43558	0	0.95	0.025	0.025	0.035
544		45894	44993	183	718	43	44993	7	35	141	0	0.98	0.004	0.016	0.001
545		45903	45302	301	300	222	263	13	25	45302	0	0.987	0.007	0.007	0.005
546		45907	45337	370	200	350	42	45337	291	37	0	0.988	0.008	0.004	0.008
547		45928	45372	399	157	160	141	240	45372	18	0	0.988	0.009	0.003	0.003
548		45934	42449	1177	2308	117	1096	13	68	42449	0	0.924	0.026	0.05	0.003
549		45949	45819	54	76	51	26	13	15	45819	0	0.997	0.001	0.002	0.001
550		45952	45839	38	75	181	45839	20	6	12	0	0.998	0.001	0.002	0.004
551		45949	44312	134	1503	211	23	44312	101	10	0	0.964	0.003	0.033	0.005
552		45953	43700	319	1934	598	44	6	269	43700	0	0.951	0.007	0.042	0.013
553		45959	44014	698	1247	229	570	69	59	44014	0	0.958	0.015	0.027	0.005
554		45961	45237	616	108	254	16	45237	586	14	0	0.984	0.013	0.002	0.006
555		45975	45781	59	135	228	20	10	29	45781	0	0.996	0.001	0.003	0.005
556		45983	45666	166	151	170	45666	70	21	75	0	0.993	0.004	0.003	0.004
557		45987	45423	473	91	30	7	45423	462	4	0	0.988	0.01	0.002	0.001
558		45989	45834	30	125	258	6	17	7	45834	0	0.997	0.001	0.003	0.006
559		45990	43420	2014	556	968	23	1981	43420	10	0	0.944	0.044	0.012	0.021
560		45994	38360	397	7237	206	38360	236	125	36	0	0.834	0.009	0.157	0.004
561		45997	45211	393	393	958	45211	44	318	31	0	0.983	0.009	0.009	0.021
562		45998	44043	1282	673	908	44043	163	555	564	0	0.957	0.028	0.015	0.02
563		46002	44223	1089	690	375	40	44223	996	53	0	0.961	0.024	0.015	0.008
564		46007	44564	966	477	549	256	92	618	44564	0	0.969	0.021	0.01	0.012
565		46012	44647	815	550	1249	164	88	563	44647	0	0.97	0.018	0.012	0.027
566		46014	44538	264	1212	715	47	44538	138	79	0	0.968	0.006	0.026	0.016
567		46016	43053	278	2685	251	67	43053	205	6	0	0.936	0.006	0.058	0.005
568		46018	41657	1334	3027	1190	41657	291	956	87	0	0.905	0.029	0.066	0.026
569		46025	45635	141	249	508	33	45635	76	32	0	0.992	0.003	0.005	0.011
570		46035	42120	2151	1764	316	42120	1149	231	771	0	0.915	0.047	0.038	0.007
571		46039	43747	1978	314	159	43747	330	130	1518	0	0.95	0.043	0.007	0.003
572		46043	45679	246	118	1348	128	61	57	45679	0	0.992	0.005	0.003	0.029
573		46043	37630	2431	5982	1119	1259	592	37630	580	0	0.817	0.053	0.13	0.024
574		46052	43773	1997	282	934	881	1070	43773	46	0	0.951	0.043	0.006	0.02
575		46058	43261	933	1864	898	433	43261	433	67	0	0.939	0.02	0.04	0.019
576		46078	42799	1790	1489	655	42799	113	850	827	0	0.929	0.039	0.032	0.014
577		46086	43334	1329	1423	251	861	197	271	43334	0	0.94	0.029	0.031	0.005
578		46088	43017	1516	1555	480	256	43017	1183	77	0	0.933	0.033	0.034	0.01
579		46095	43348	1591	1156	469	1348	53	190	43348	0	0.94	0.035	0.025	0.01
580		46102	43793	1262	1047	1033	114	749	43793	399	0	0.95	0.027	0.023	0.022
581		46113	45413	333	367	2663	108	167	58	45413	0	0.985	0.007	0.008	0.058
582		46119	44069	1711	339	2174	854	709	44069	148	0	0.956	0.037	0.007	0.047
583		46133	44130	531	1472	393	143	44130	368	20	0	0.957	0.012	0.032	0.009
584		46139	45299	444	396	570	94	45299	167	183	0	0.982	0.01	0.009	0.012
585		46141	36172	9045	924	383	8641	80	324	36172	0	0.784	0.196	0.02	0.008
586		46156	44729	520	907	115	178	188	154	44729	0	0.969	0.011	0.02	0.002
587		46158	44319	811	1028	870	110	44319	607	94	0	0.96	0.018	0.022	0.019
588		46161	35305	1436	9420	1240	641	143	652	35305	0	0.765	0.031	0.204	0.027
589		46165	37400	1696	7069	184	37400	494	916	286	0	0.81	0.037	0.153	0.004
590		46172	31738	2848	11586	293	2374	33	441	31738	0	0.687	0.062	0.251	0.006
591		46188	43104	424	2660	376	187	195	42	43104	0	0.933	0.009	0.058	0.008
592		46183	42152	1510	2521	118	131	1003	376	42152	0	0.913	0.033	0.055	0.003
593		46183	40629	2882	2672	2311	835	40629	1332	715	0	0.88	0.062	0.058	0.05
594		46185	33639	3056	9490	1667	2083	115	858	33639	0	0.728	0.066	0.205	0.036
595		46195	40946	1364	3885	150	40946	133	530	701	0	0.886	0.03	0.084	0.003
596		46200	34343	3053	8804	353	2698	24	331	34343	0	0.743	0.066	0.191	0.008
597		46223	45271	289	663	197	214	21	54	45271	0	0.979	0.006	0.014	0.004
598		46219	45555	431	233	204	73	94	264	45555	0	0.986	0.009	0.005	0.004
599		46215	44620	1421	174	90	24	44620	1348	49	0	0.965	0.031	0.004	0.002
600		46226	45939	81	206	198	17	23	41	45939	0	0.994	0.002	0.004	0.004
601		46224	45722	128	374	54	45722	23	10	95	0	0.989	0.003	0.008	0.001
602		46216	43596	2215	405	91	6	2188	43596	21	0	0.943	0.048	0.009	0.002
603		46222	45554	86	582	793	34	16	36	45554	0	0.986	0.002	0.013	0.017
604		46224	42582	359	3283	455	25	42582	320	14	0	0.921	0.008	0.071	0.01
605		46234	43476	255	2503	475	13	43476	182	60	0	0.94	0.006	0.054	0.01
606		46234	39118	2612	4504	501	39118	49	2395	168	0	0.846	0.056	0.097	0.011
607		46248	43431	381	2436	271	17	43431	349	15	0	0.939	0.008	0.053	0.006
608		46248	39896	539	5813	320	45	39896	467	27	0	0.863	0.012	0.126	0.007
609		46250	32592	1853	11805	2718	535	1193	32592	125	0	0.705	0.04	0.255	0.059
610		46257	40896	2901	2460	3451	40896	2284	185	432	0	0.884	0.063	0.053	0.075
611		46260	42419	124	3717	415	58	42419	59	7	0	0.917	0.003	0.08	0.009
612		46261	32447	9362	4452	761	9094	204	64	32447	0	0.701	0.202	0.096	0.016
613		46274	42965	280	3029	56	135	106	39	42965	0	0.928	0.006	0.065	0.001
614		46277	43397	163	2717	644	61	43397	81	21	0	0.938	0.004	0.059	0.014
615		46287	38415	1258	6614	301	38415	161	879	218	0	0.83	0.027	0.143	0.007
616		46293	40085	3365	2843	233	40085	71	112	3182	0	0.866	0.073	0.061	0.005
617		46312	45663	148	501	42	111	25	12	45663	0	0.986	0.003	0.011	0.001
618		46314	45465	541	308	115	47	45465	426	68	0	0.982	0.012	0.007	0.002
619		46319	44764	743	812	95	227	354	44764	162	0	0.966	0.016	0.018	0.002
620		46324	46008	72	244	375	12	24	36	46008	0	0.993	0.002	0.005	0.008
621		46331	45793	310	228	792	45793	53	207	50	0	0.988	0.007	0.005	0.017
622		46347	40866	222	5259	504	43	40866	154	25	0	0.882	0.005	0.113	0.011
623		46361	46014	166	181	217	70	46014	36	60	0	0.993	0.004	0.004	0.005
624		46364	45454	517	393	588	164	45454	276	77	0	0.98	0.011	0.008	0.013
625		46372	43913	974	1485	429	318	211	43913	445	0	0.947	0.021	0.032	0.009
626		46378	45889	132	357	263	102	24	6	45889	0	0.989	0.003	0.008	0.006
627		46377	45083	151	1143	76	45083	100	7	44	0	0.972	0.003	0.025	0.002
628		46381	45912	195	274	54	45912	41	28	126	0	0.99	0.004	0.006	0.001
629		46381	45900	291	190	2289	239	28	24	45900	0	0.99	0.006	0.004	0.049
630		46379	38350	835	7194	836	152	239	38350	444	0	0.827	0.018	0.155	0.018
631		46386	44133	1263	990	381	596	654	44133	13	0	0.951	0.027	0.021	0.008
632		46387	43362	992	2033	955	56	43362	911	25	0	0.935	0.021	0.044	0.021
633		46391	43329	649	2413	548	43329	126	330	193	0	0.934	0.014	0.052	0.012
634		46392	42029	2612	1751	514	423	2102	42029	87	0	0.906	0.056	0.038	0.011
635		46397	41631	2629	2137	409	290	41631	2127	212	0	0.897	0.057	0.046	0.009
636		46405	44745	859	801	272	180	162	44745	517	0	0.964	0.019	0.017	0.006
637		46412	45797	239	376	649	35	98	106	45797	0	0.987	0.005	0.008	0.014
638		46416	28855	386	17175	124	15	28855	207	164	0	0.622	0.008	0.37	0.003
639		46415	27886	1925	16604	95	27886	328	1476	121	0	0.601	0.041	0.358	0.002
640		46423	30477	692	15254	292	26	30477	427	239	0	0.657	0.015	0.329	0.006
641		46446	45248	552	646	236	4	45248	522	26	0	0.974	0.012	0.014	0.005
642		46451	41103	2717	2631	119	41103	109	2486	122	0	0.885	0.058	0.057	0.003
643		46461	38377	2365	5719	161	27	38377	1964	374	0	0.826	0.051	0.123	0.003
644		46466	41100	208	5158	80	69	41100	117	22	0	0.885	0.004	0.111	0.002
645		46468	36455	4740	5273	107	4439	8	293	36455	0	0.785	0.102	0.113	0.002
646		46483	45276	365	842	107	175	112	78	45276	0	0.974	0.008	0.018	0.002
647		46489	45317	274	898	1153	30	45317	196	48	0	0.975	0.006	0.019	0.025
648		46502	42985	777	2740	53	42985	32	333	412	0	0.924	0.017	0.059	0.001
649		46507	44207	1133	1167	60	44207	16	100	1017	0	0.951	0.024	0.025	0.001
650		46516	46016	70	430	128	29	9	32	46016	0	0.989	0.002	0.009	0.003
651		46516	45479	540	497	247	43	45479	386	111	0	0.978	0.012	0.011	0.005
652		46530	45070	744	716	324	152	400	45070	192	0	0.969	0.016	0.015	0.007
653		46548	46051	118	379	1166	50	24	44	46051	0	0.989	0.003	0.008	0.025
654		46556	45181	182	1193	134	21	45181	115	46	0	0.97	0.004	0.026	0.003
655		46555	46036	116	403	276	35	46036	29	52	0	0.989	0.002	0.009	0.006
656		46556	44864	615	1077	281	61	44864	434	120	0	0.964	0.013	0.023	0.006
657		46562	44966	291	1305	2678	148	90	53	44966	0	0.966	0.006	0.028	0.058
658		46565	45250	595	720	380	44	382	45250	169	0	0.972	0.013	0.015	0.008
659		46576	46022	197	357	9218	11	149	37	46022	0	0.988	0.004	0.008	0.198
660		46582	43882	158	2542	39	11	43882	47	100	0	0.942	0.003	0.055	0.001
661		46587	46195	55	337	13	23	46195	21	11	0	0.992	0.001	0.007	0
662		46590	46143	76	371	94	46	46143	20	10	0	0.99	0.002	0.008	0.002
663		46594	44404	780	1410	22	196	516	44404	68	0	0.953	0.017	0.03	0
664		46601	45751	261	589	10	214	13	34	45751	0	0.982	0.006	0.013	0
665		46602	46090	58	454	709	8	41	9	46090	0	0.989	0.001	0.01	0.015
666		46602	44938	26	1638	652	5	44938	11	10	0	0.964	0.001	0.035	0.014
667		46602	45995	43	564	307	8	45995	21	14	0	0.987	0.001	0.012	0.007
668		46604	45730	231	643	111	34	45730	189	8	0	0.981	0.005	0.014	0.002
669		46604	45088	797	719	493	45088	302	471	24	0	0.967	0.017	0.015	0.011
670		46608	35956	525	10127	378	258	35956	229	38	0	0.771	0.011	0.217	0.008
671		46613	45225	416	972	503	286	45225	95	35	0	0.97	0.009	0.021	0.011
672		46614	41184	1704	3726	1358	350	41184	1179	175	0	0.884	0.037	0.08	0.029
673		46615	37760	4067	4788	350	1914	1653	37760	500	0	0.81	0.087	0.103	0.008
674		46621	43812	970	1839	248	238	43812	549	183	0	0.94	0.021	0.039	0.005
675		46626	43102	1127	2397	4220	670	126	331	43102	0	0.924	0.024	0.051	0.091
676		46635	44961	468	1206	164	68	358	44961	42	0	0.964	0.01	0.026	0.004
677		46637	44621	434	1582	485	36	117	281	44621	0	0.957	0.009	0.034	0.01
678		46639	39968	1540	5131	101	39968	73	1130	337	0	0.857	0.033	0.11	0.002
679		46639	36319	2346	7974	721	42	36319	2181	123	0	0.779	0.05	0.171	0.015
680		46648	39542	2389	4717	328	223	39542	2092	74	0	0.848	0.051	0.101	0.007
681		46653	42360	1024	3269	1264	42360	197	780	47	0	0.908	0.022	0.07	0.027
682		46653	26136	1410	19107	1032	163	26136	1122	125	0	0.56	0.03	0.41	0.022
683		46674	45766	289	619	155	98	45766	122	69	0	0.981	0.006	0.013	0.003
684		46673	44758	1251	664	206	243	44758	933	75	0	0.959	0.027	0.014	0.004
685		46673	44385	1449	839	218	1044	97	44385	308	0	0.951	0.031	0.018	0.005
686		46678	45960	118	600	542	24	65	29	45960	0	0.985	0.003	0.013	0.012
687		46682	45334	345	1003	1849	45334	63	240	42	0	0.971	0.007	0.021	0.04
688		46681	44656	429	1596	930	25	44656	210	194	0	0.957	0.009	0.034	0.02
689		46682	36926	1185	8571	446	617	36926	457	111	0	0.791	0.025	0.184	0.01
690		46685	34830	2079	9776	968	430	1588	34830	61	0	0.746	0.045	0.209	0.021
691		46696	44023	508	2165	657	44023	286	55	167	0	0.943	0.011	0.046	0.014
692		46699	44944	207	1548	1025	101	44944	78	28	0	0.962	0.004	0.033	0.022
693		46701	38678	5810	2213	467	4930	285	595	38678	0	0.828	0.124	0.047	0.01
694		46718	43894	720	2104	98	308	349	63	43894	0	0.94	0.015	0.045	0.002
695		46718	44531	957	1230	234	277	44531	650	30	0	0.953	0.02	0.026	0.005
696		46733	44568	517	1648	207	451	53	13	44568	0	0.954	0.011	0.035	0.004
697		46740	43756	1113	1871	214	88	1004	43756	21	0	0.936	0.024	0.04	0.005
698		46744	44834	315	1595	178	218	79	18	44834	0	0.959	0.007	0.034	0.004
699		46748	44946	681	1121	298	577	44946	95	9	0	0.961	0.015	0.024	0.006
700		46757	41424	4336	997	486	41424	129	86	4121	0	0.886	0.093	0.021	0.01
701		46765	46187	78	500	109	45	25	8	46187	0	0.988	0.002	0.011	0.002
702		46765	45895	250	620	135	13	203	45895	34	0	0.981	0.005	0.013	0.003
703		46776	45940	197	639	641	92	32	73	45940	0	0.982	0.004	0.014	0.014
704		46776	43369	1270	2137	1150	111	43369	1081	78	0	0.927	0.027	0.046	0.025
705		46781	36336	1646	8799	2429	388	1214	36336	44	0	0.777	0.035	0.188	0.052
706		46786	40481	5626	679	1205	3495	2061	40481	70	0	0.865	0.12	0.015	0.026
707		46797	45512	454	831	811	372	45512	60	22	0	0.973	0.01	0.018	0.017
708		46807	44998	892	917	228	44998	67	239	586	0	0.961	0.019	0.02	0.005
709		46808	45498	396	914	62	180	25	191	45498	0	0.972	0.008	0.02	0.001
710		46808	45178	516	1114	527	164	45178	165	187	0	0.965	0.011	0.024	0.011
711		46808	44803	822	1183	1842	228	44803	529	65	0	0.957	0.018	0.025	0.039
712		46818	41261	3011	2546	147	2619	39	353	41261	0	0.881	0.064	0.054	0.003
713		46819	41268	4708	843	501	1936	41268	2719	53	0	0.881	0.101	0.018	0.011
714		46835	44738	1321	776	348	963	320	44738	38	0	0.955	0.028	0.017	0.007
715		46845	45032	388	1425	1928	45032	98	187	103	0	0.961	0.008	0.03	0.041
716		46848	41449	517	4882	118	323	41449	172	22	0	0.885	0.011	0.104	0.003
717		46855	46206	95	554	44	23	46206	53	19	0	0.986	0.002	0.012	0.001
718		46857	46228	99	530	94	22	46228	45	32	0	0.987	0.002	0.011	0.002
719		46856	45753	535	568	233	71	45753	334	130	0	0.976	0.011	0.012	0.005
720		46858	45584	311	963	1648	40	69	202	45584	0	0.973	0.007	0.021	0.035
721		46859	37812	931	8116	38	37812	41	713	177	0	0.807	0.02	0.173	0.001
722		46860	36979	1167	8714	416	145	36979	914	108	0	0.789	0.025	0.186	0.009
723		46862	28366	2139	16357	775	253	28366	1555	331	0	0.605	0.046	0.349	0.017
724		46869	24288	2926	19655	850	24288	185	2623	118	0	0.518	0.062	0.419	0.018
725		46892	37214	944	8734	166	23	37214	787	134	0	0.794	0.02	0.186	0.004
726		46900	32417	1134	13349	84	32417	150	540	444	0	0.691	0.024	0.285	0.002
727		46910	33116	3271	10523	1553	80	3039	33116	152	0	0.706	0.07	0.224	0.033
728		46937	46030	142	765	117	16	80	46	46030	0	0.981	0.003	0.016	0.002
729		46947	45061	780	1106	121	45061	229	424	127	0	0.96	0.017	0.024	0.003
730		46958	44892	380	1686	21	44892	80	127	173	0	0.956	0.008	0.036	0
731		46961	45608	48	1305	47	7	24	17	45608	0	0.971	0.001	0.028	0.001
732		46962	45199	432	1331	236	79	45199	313	40	0	0.962	0.009	0.028	0.005
733		46975	45841	781	353	81	45841	24	268	489	0	0.976	0.017	0.008	0.002
734		46979	46660	131	188	723	55	35	41	46660	0	0.993	0.003	0.004	0.015
735		46981	46150	309	522	137	33	46150	208	68	0	0.982	0.007	0.011	0.003
736		46999	46279	491	229	221	46279	62	293	136	0	0.985	0.01	0.005	0.005
737		47005	46548	363	94	62	9	46548	325	29	0	0.99	0.008	0.002	0.001
738		47006	46682	103	221	491	15	45	43	46682	0	0.993	0.002	0.005	0.01
739		47008	46251	166	591	281	46251	32	76	58	0	0.984	0.004	0.013	0.006
740		47008	38007	316	8685	1004	52	38007	228	36	0	0.809	0.007	0.185	0.021
741		47009	25055	1925	20029	1196	1329	422	25055	174	0	0.533	0.041	0.426	0.025
742		47010	21998	4300	20712	273	3224	1044	21998	32	0	0.468	0.091	0.441	0.006
743		47016	30493	2064	14459	737	522	30493	1489	53	0	0.649	0.044	0.308	0.016
744		47038	29467	3885	13686	477	2439	1333	29467	113	0	0.626	0.083	0.291	0.01
745		47077	39888	3766	3423	391	992	2647	39888	127	0	0.847	0.08	0.073	0.008
746		47090	44260	1396	1434	1004	1074	44260	150	172	0	0.94	0.03	0.03	0.021
747		47104	43881	1604	1619	263	43881	269	596	739	0	0.932	0.034	0.034	0.006
748		47112	45109	1811	192	89	45109	41	113	1657	0	0.957	0.038	0.004	0.002
749		47116	46867	50	199	297	23	12	15	46867	0	0.995	0.001	0.004	0.006
750		47117	46634	329	154	1915	170	138	46634	21	0	0.99	0.007	0.003	0.041
751		47125	44955	147	2023	206	103	44955	36	8	0	0.954	0.003	0.043	0.004
752		47131	44955	192	1984	1129	20	44955	149	23	0	0.954	0.004	0.042	0.024
753		47137	44818	640	1679	166	369	13	258	44818	0	0.951	0.014	0.036	0.004
754		47140	45317	870	953	269	145	45317	641	84	0	0.961	0.018	0.02	0.006
755		47145	45667	919	559	430	405	45667	494	20	0	0.969	0.019	0.012	0.009
756		47150	43154	577	3419	388	43154	141	99	337	0	0.915	0.012	0.073	0.008
757		47156	43336	836	2984	672	178	422	43336	236	0	0.919	0.018	0.063	0.014
758		47173	46576	218	379	5176	27	123	68	46576	0	0.987	0.005	0.008	0.11
759		47183	46070	181	932	266	12	46070	74	95	0	0.976	0.004	0.02	0.006
760		47184	46978	71	135	287	17	46978	33	21	0	0.996	0.002	0.003	0.006
761		47187	42987	843	3357	486	48	42987	775	20	0	0.911	0.018	0.071	0.01
762		47190	40508	1315	5367	177	450	509	356	40508	0	0.858	0.028	0.114	0.004
763		47193	35590	4775	6828	149	35590	169	4215	391	0	0.754	0.101	0.145	0.003
764		47206	41020	935	5251	1358	41020	63	343	529	0	0.869	0.02	0.111	0.029
765		47214	45382	168	1664	176	53	38	77	45382	0	0.961	0.004	0.035	0.004
766		47219	45776	615	828	148	199	22	394	45776	0	0.969	0.013	0.018	0.003
767		47215	45170	1395	650	656	126	45170	1250	19	0	0.957	0.03	0.014	0.014
768		47216	45339	631	1246	3950	49	571	45339	11	0	0.96	0.013	0.026	0.084
769		47239	45836	414	989	1482	45836	221	161	32	0	0.97	0.009	0.021	0.031
770		47241	46032	257	952	50	5	46032	247	5	0	0.974	0.005	0.02	0.001
771		47242	45152	1144	946	1309	159	951	34	45152	0	0.956	0.024	0.02	0.028
772		47247	40288	2756	4203	907	802	986	40288	968	0	0.853	0.058	0.089	0.019
773		47258	46772	40	446	44	7	46772	28	5	0	0.99	0.001	0.009	0.001
774		47260	47109	117	34	235	105	47109	9	3	0	0.997	0.002	0.001	0.005
775		47274	46917	207	150	1218	46917	36	32	139	0	0.992	0.004	0.003	0.026
776		47279	46657	66	556	84	42	15	9	46657	0	0.987	0.001	0.012	0.002
777		47279	46658	187	434	714	134	14	39	46658	0	0.987	0.004	0.009	0.015
778		47281	46145	534	602	522	46145	16	395	123	0	0.976	0.011	0.013	0.011
779		47278	46795	216	267	80	135	13	68	46795	0	0.99	0.005	0.006	0.002
780		47276	45387	1436	453	193	35	45387	1362	39	0	0.96	0.03	0.01	0.004
781		47269	46644	150	475	580	78	34	38	46644	0	0.987	0.003	0.01	0.012
782		47268	40172	518	6578	99	64	40172	406	48	0	0.85	0.011	0.139	0.002
783		47256	37829	7797	1630	156	37829	160	7394	243	0	0.801	0.165	0.034	0.003
784		47261	45740	349	1172	235	78	45740	249	22	0	0.968	0.007	0.025	0.005
785		47266	46283	129	854	131	26	46283	88	15	0	0.979	0.003	0.018	0.003
786		47267	45905	254	1108	322	45905	29	100	125	0	0.971	0.005	0.023	0.007
787		47267	29370	467	17430	431	228	169	29370	70	0	0.621	0.01	0.369	0.009
788		47268	22101	714	24453	240	335	22101	307	72	0	0.468	0.015	0.517	0.005
789		47269	17257	1621	28391	383	1153	369	17257	99	0	0.365	0.034	0.601	0.008
790		47279	33209	1836	12234	146	1427	372	33209	37	0	0.702	0.039	0.259	0.003
791		47281	33738	545	12998	567	127	33738	385	33	0	0.714	0.012	0.275	0.012
792		47304	34135	1376	11793	246	818	527	34135	31	0	0.722	0.029	0.249	0.005
793		47309	39054	4762	3493	711	3622	1097	39054	43	0	0.826	0.101	0.074	0.015
794		47317	46440	210	667	86	126	46440	23	61	0	0.981	0.004	0.014	0.002
795		47321	45678	558	1085	393	45678	165	143	250	0	0.965	0.012	0.023	0.008
796		47330	46556	439	335	307	46556	120	52	267	0	0.984	0.009	0.007	0.006
797		47333	46862	100	371	51	27	64	9	46862	0	0.99	0.002	0.008	0.001
798		47340	44881	41	2418	266	10	18	13	44881	0	0.948	0.001	0.051	0.006
799		47345	44698	72	2575	38	44698	23	45	4	0	0.944	0.002	0.054	0.001
800		47343	43922	848	2573	45	6	43922	780	62	0	0.928	0.018	0.054	0.001
801		47355	47153	46	156	216	8	4	34	47153	0	0.996	0.001	0.003	0.005
802		47357	46934	208	215	99	46934	24	25	159	0	0.991	0.004	0.005	0.002
803		47357	45182	873	1302	85	37	45182	804	32	0	0.954	0.018	0.027	0.002
804		47361	45036	1962	363	138	852	16	1094	45036	0	0.951	0.041	0.008	0.003
805		47367	46518	424	425	86	330	30	64	46518	0	0.982	0.009	0.009	0.002
806		47367	46649	279	439	317	16	46649	254	9	0	0.985	0.006	0.009	0.007
807		47375	45710	484	1181	434	45710	14	432	38	0	0.965	0.01	0.025	0.009
808		47377	33706	451	13220	209	33706	10	332	109	0	0.711	0.01	0.279	0.004
809		47378	32155	1444	13779	791	60	32155	1369	15	0	0.679	0.03	0.291	0.017
810		47374	29485	1409	16480	988	1184	142	29485	83	0	0.622	0.03	0.348	0.021
811		47389	41810	1595	3984	726	41810	342	865	388	0	0.882	0.034	0.084	0.015
812		47393	43694	1547	2152	2174	284	43694	1192	71	0	0.922	0.033	0.045	0.046
813		47404	43726	1687	1991	260	43726	487	922	278	0	0.922	0.036	0.042	0.005
814		47415	46839	353	223	28	46839	25	122	206	0	0.988	0.007	0.005	0.001
815		47413	47221	68	124	189	15	19	34	47221	0	0.996	0.001	0.003	0.004
816		47413	46405	403	605	1160	46405	19	337	47	0	0.979	0.008	0.013	0.024
817		47391	44846	537	2008	1827	46	44846	458	33	0	0.946	0.011	0.042	0.039
818		47397	45359	1210	828	5227	353	45359	799	58	0	0.957	0.026	0.017	0.11
819		47407	41676	2954	2777	1492	182	41676	2714	58	0	0.879	0.062	0.059	0.031
820		47414	42842	1508	3064	702	847	106	555	42842	0	0.904	0.032	0.065	0.015
821		47417	43921	2271	1225	541	80	43921	2182	9	0	0.926	0.048	0.026	0.011
822		47425	44961	943	1521	71	667	37	239	44961	0	0.948	0.02	0.032	0.001
823		47432	40604	3701	3127	976	573	40604	2988	140	0	0.856	0.078	0.066	0.021
824		47448	43716	2866	866	514	575	43716	2013	278	0	0.921	0.06	0.018	0.011
825		47475	44331	1743	1401	2941	1014	36	693	44331	0	0.934	0.037	0.03	0.062
826		47491	46026	486	979	647	46026	19	100	367	0	0.969	0.01	0.021	0.014
827		47498	46548	213	737	181	182	9	22	46548	0	0.98	0.004	0.016	0.004
828		47504	46998	223	283	1104	33	43	147	46998	0	0.989	0.005	0.006	0.023
829		47506	46522	726	258	561	19	670	46522	37	0	0.979	0.015	0.005	0.012
830		47519	47302	70	147	346	35	26	9	47302	0	0.995	0.001	0.003	0.007
831		47521	46786	140	595	91	46786	47	34	59	0	0.985	0.003	0.013	0.002
832		47522	47004	178	340	71	47004	46	60	72	0	0.989	0.004	0.007	0.001
833		47522	47033	205	284	931	157	30	18	47033	0	0.99	0.004	0.006	0.02
834		47522	36598	803	10121	1054	331	188	36598	284	0	0.77	0.017	0.213	0.022
835		47524	45709	1602	213	154	316	1252	45709	34	0	0.962	0.034	0.004	0.003
836		47527	42749	1523	3255	888	391	42749	1049	83	0	0.899	0.032	0.068	0.019
837		47530	41532	2401	3597	1148	1135	74	1192	41532	0	0.874	0.051	0.076	0.024
838		47537	44822	1210	1505	113	44822	70	796	344	0	0.943	0.025	0.032	0.002
839		47544	35107	4316	8121	112	3898	21	397	35107	0	0.738	0.091	0.171	0.002
840		47560	47115	146	299	270	101	20	25	47115	0	0.991	0.003	0.006	0.006
841		47565	47263	249	53	199	36	138	75	47263	0	0.994	0.005	0.001	0.004
842		47568	47120	354	94	113	16	47120	289	49	0	0.991	0.007	0.002	0.002
843		47573	47395	81	97	446	32	10	39	47395	0	0.996	0.002	0.002	0.009
844		47576	44470	310	2796	184	44470	47	144	119	0	0.935	0.007	0.059	0.004
845		47576	44450	627	2499	165	29	44450	577	21	0	0.934	0.013	0.053	0.003
846		47578	46477	601	500	1393	46477	177	406	18	0	0.977	0.013	0.011	0.029
847		47584	38428	452	8704	385	41	38428	401	10	0	0.808	0.009	0.183	0.008
848		47595	47400	132	63	338	92	47400	19	21	0	0.996	0.003	0.001	0.007
849		47600	45874	1398	328	1113	173	45874	1125	100	0	0.964	0.029	0.007	0.023
850		47616	45483	1183	950	773	512	351	45483	320	0	0.955	0.025	0.02	0.016
851		47624	46627	626	371	231	592	20	14	46627	0	0.979	0.013	0.008	0.005
852		47629	47093	280	256	625	98	96	86	47093	0	0.989	0.006	0.005	0.013
853		47631	46788	666	177	238	87	539	46788	40	0	0.982	0.014	0.004	0.005
854		47636	47342	147	147	968	38	50	59	47342	0	0.994	0.003	0.003	0.02
855		47637	39613	201	7823	634	39613	7	52	142	0	0.832	0.004	0.164	0.013
856		47635	45818	1203	614	66	45818	160	997	46	0	0.962	0.025	0.013	0.001
857		47635	38294	8327	1014	778	166	38294	8134	27	0	0.804	0.175	0.021	0.016
858		47640	44891	1013	1736	228	150	44891	590	273	0	0.942	0.021	0.036	0.005
859		47643	44693	1147	1803	760	428	40	679	44693	0	0.938	0.024	0.038	0.016
860		47647	38874	1015	7758	922	308	38874	686	21	0	0.816	0.021	0.163	0.019
861		47654	36700	1000	9954	227	36700	62	315	623	0	0.77	0.021	0.209	0.005
862		47660	44082	585	2993	314	154	332	44082	99	0	0.925	0.012	0.063	0.007
863		47665	39220	3307	5138	233	674	39220	2168	465	0	0.823	0.069	0.108	0.005
864		47677	43240	2177	2260	4035	1957	33	187	43240	0	0.907	0.046	0.047	0.085
865		47691	45780	409	1502	74	45780	19	60	330	0	0.96	0.009	0.031	0.002
866		47697	46437	814	446	146	739	10	65	46437	0	0.974	0.017	0.009	0.003
867		47698	46257	1036	405	699	84	46257	761	191	0	0.97	0.022	0.008	0.015
868		47710	46701	160	849	215	93	39	46701	28	0	0.979	0.003	0.018	0.005
869		47712	46701	195	816	941	165	9	21	46701	0	0.979	0.004	0.017	0.02
870		47716	45382	223	2111	435	45382	14	102	107	0	0.951	0.005	0.044	0.009
871		47724	46836	144	744	208	46836	20	77	47	0	0.981	0.003	0.016	0.004
872		47730	37609	321	9800	185	245	12	64	37609	0	0.788	0.007	0.205	0.004
873		47747	47394	111	242	152	75	15	21	47394	0	0.993	0.002	0.005	0.003
874		47754	46806	506	442	239	61	291	154	46806	0	0.98	0.011	0.009	0.005
875		47755	46398	483	874	976	75	46398	376	32	0	0.972	0.01	0.018	0.02
876		47765	43369	1261	3135	281	43369	74	709	478	0	0.908	0.026	0.066	0.006
877		47772	46320	780	672	165	138	360	46320	282	0	0.97	0.016	0.014	0.003
878		47780	43742	1759	2279	154	59	43742	1229	471	0	0.915	0.037	0.048	0.003
879		47785	47016	410	359	814	51	62	297	47016	0	0.984	0.009	0.008	0.017
880		47789	46160	444	1185	823	46160	56	250	138	0	0.966	0.009	0.025	0.017
881		47789	44539	1082	2168	4171	98	44539	899	85	0	0.932	0.023	0.045	0.087
882		47800	36681	1547	9572	1508	911	609	36681	27	0	0.767	0.032	0.2	0.032
883		47817	42670	2820	2327	1085	1830	958	42670	32	0	0.892	0.059	0.049	0.023
884		47825	46573	477	775	788	237	46573	176	64	0	0.974	0.01	0.016	0.016
885		47830	45736	942	1152	1088	45736	208	546	188	0	0.956	0.02	0.024	0.023
886		47837	42466	944	4427	188	42466	177	410	357	0	0.888	0.02	0.093	0.004
887		47846	42397	542	4907	198	149	100	293	42397	0	0.886	0.011	0.103	0.004
888		47855	43080	182	4593	392	90	45	47	43080	0	0.9	0.004	0.096	0.008
889		47861	47376	110	375	586	47376	19	60	31	0	0.99	0.002	0.008	0.012
890		47860	46195	594	1071	180	433	113	48	46195	0	0.965	0.012	0.022	0.004
891		47866	47450	186	230	214	35	35	116	47450	0	0.991	0.004	0.005	0.004
892		47868	47366	170	332	126	47366	26	89	55	0	0.99	0.004	0.007	0.003
893		47865	46597	592	676	242	52	46597	483	57	0	0.974	0.012	0.014	0.005
894		47865	45980	1404	481	200	969	15	420	45980	0	0.961	0.029	0.01	0.004
895		47869	46700	708	461	350	451	42	215	46700	0	0.976	0.015	0.01	0.007
896		47872	46018	426	1428	606	139	46018	284	3	0	0.961	0.009	0.03	0.013
897		47875	45624	265	1986	243	45624	29	191	45	0	0.953	0.006	0.041	0.005
898		47882	44478	1917	1487	529	44478	45	1713	159	0	0.929	0.04	0.031	0.011
899		47882	46484	700	698	384	26	46484	669	5	0	0.971	0.015	0.015	0.008
900		47883	46632	355	896	1238	46632	65	153	137	0	0.974	0.007	0.019	0.026
901		47885	41516	4894	1475	1163	4509	266	41516	119	0	0.867	0.102	0.031	0.024
902		47888	37941	1488	8459	1164	566	37941	907	15	0	0.792	0.031	0.177	0.024
903		47889	44743	2413	733	1309	399	44743	1871	143	0	0.934	0.05	0.015	0.027
904		47893	44754	2195	944	2686	1127	327	44754	741	0	0.934	0.046	0.02	0.056
905		47907	37623	2321	7963	146	1196	75	1050	37623	0	0.785	0.048	0.166	0.003
906		47923	44942	1039	1942	158	868	92	79	44942	0	0.938	0.022	0.041	0.003
907		47931	46205	382	1344	65	216	62	104	46205	0	0.964	0.008	0.028	0.001
908		47938	47273	447	218	354	42	348	57	47273	0	0.986	0.009	0.005	0.007
909		47943	47183	84	676	142	7	47183	61	16	0	0.984	0.002	0.014	0.003
910		47952	47019	165	768	141	47019	40	67	58	0	0.981	0.003	0.016	0.003
911		47953	47709	43	201	1310	19	47709	15	9	0	0.995	0.001	0.004	0.027
912		47962	46651	456	855	70	46651	352	19	85	0	0.973	0.01	0.018	0.001
913		47968	47332	296	340	99	47332	31	31	234	0	0.987	0.006	0.007	0.002
914		47974	47370	226	378	280	193	10	23	47370	0	0.987	0.005	0.008	0.006
915		47977	47460	351	166	1904	39	47460	260	52	0	0.989	0.007	0.003	0.04
916		47994	46022	1289	683	223	997	201	46022	91	0	0.959	0.027	0.014	0.005
917		47997	45854	1219	924	166	1156	25	38	45854	0	0.955	0.025	0.019	0.003
918		47998	46098	1240	660	2359	1112	112	16	46098	0	0.96	0.026	0.014	0.049
919		48005	47033	286	686	540	47033	34	96	156	0	0.98	0.006	0.014	0.011
920		48002	47563	170	269	2200	84	33	53	47563	0	0.991	0.004	0.006	0.046
921		47999	46686	197	1116	609	30	34	46686	133	0	0.973	0.004	0.023	0.013
922		47992	44578	964	2450	346	44578	135	809	20	0	0.929	0.02	0.051	0.007
923		47993	45897	321	1775	214	35	45897	236	50	0	0.956	0.007	0.037	0.004
924		47997	44271	869	2857	488	44271	376	366	127	0	0.922	0.018	0.06	0.01
925		47999	42812	1629	3558	97	42812	28	1077	524	0	0.892	0.034	0.074	0.002
926		47999	43054	1885	3060	167	41	43054	1375	469	0	0.897	0.039	0.064	0.003
927		48003	45112	354	2537	179	218	110	45112	26	0	0.94	0.007	0.053	0.004
928		48001	30275	525	17201	204	30275	61	420	44	0	0.631	0.011	0.358	0.004
929		48004	31495	552	15957	151	15	31495	530	7	0	0.656	0.011	0.332	0.003
930		48004	26217	1935	19852	688	26217	194	1719	22	0	0.546	0.04	0.414	0.014
931		48020	39877	5815	2328	132	39877	283	5143	389	0	0.83	0.121	0.048	0.003
932		48022	42785	3022	2215	207	309	42785	2679	34	0	0.891	0.063	0.046	0.004
933		48026	42784	3828	1414	135	42784	155	3105	568	0	0.891	0.08	0.029	0.003
934		48031	45402	1385	1244	249	498	29	858	45402	0	0.945	0.029	0.026	0.005
935		48034	44634	1940	1460	566	54	44634	1308	578	0	0.929	0.04	0.03	0.012
936		48044	44066	656	3322	803	163	44066	481	12	0	0.917	0.014	0.069	0.017
937		48053	38151	3827	6075	447	38151	395	3360	72	0	0.794	0.08	0.126	0.009
938		48070	44510	2558	1002	410	82	44510	2464	12	0	0.926	0.053	0.021	0.009
939		48078	44524	2140	1414	1256	44524	163	1907	70	0	0.926	0.045	0.029	0.026
940		48090	45985	1090	1015	256	45985	101	539	450	0	0.956	0.023	0.021	0.005
941		48094	45252	1856	986	204	9	45252	1768	79	0	0.941	0.039	0.021	0.004
942		48102	46554	389	1159	1223	212	86	91	46554	0	0.968	0.008	0.024	0.025
943		48109	44572	1144	2393	746	288	728	44572	128	0	0.926	0.024	0.05	0.016
944		48116	41670	4289	2157	503	406	41670	3636	247	0	0.866	0.089	0.045	0.01
945		48125	40107	1030	6988	231	279	657	40107	94	0	0.833	0.021	0.145	0.005
946		48131	40819	887	6425	225	40819	322	144	421	0	0.848	0.018	0.133	0.005
947		48140	46114	886	1140	1087	48	828	46114	10	0	0.958	0.018	0.024	0.023
948		48146	45474	739	1933	1850	45474	427	234	78	0	0.945	0.015	0.04	0.038
949		48148	43288	2816	2044	846	2105	691	43288	20	0	0.899	0.058	0.042	0.018
950		48152	44776	363	3013	405	87	44776	257	19	0	0.93	0.008	0.063	0.008
951		48162	42053	1448	4661	423	42053	185	1041	222	0	0.873	0.03	0.097	0.009
952		48166	45978	609	1579	464	19	573	45978	17	0	0.955	0.013	0.033	0.01
953		48175	42896	2565	2714	134	445	430	1690	42896	0	0.89	0.053	0.056	0.003
954		48188	46903	234	1051	21	97	54	83	46903	0	0.973	0.005	0.022	0
955		48189	43959	1432	2798	214	110	43959	1230	92	0	0.912	0.03	0.058	0.004
956		48198	45943	1438	817	41	89	45943	1227	122	0	0.953	0.03	0.017	0.001
957		48206	47375	184	647	674	22	6	156	47375	0	0.983	0.004	0.013	0.014
958		48215	46015	388	1812	234	46015	31	244	113	0	0.954	0.008	0.038	0.005
959		48224	46367	272	1585	1100	25	46367	231	16	0	0.961	0.006	0.033	0.023
960		48232	42013	876	5343	132	42013	509	99	268	0	0.871	0.018	0.111	0.003
961		48247	42082	1097	5068	61	42082	46	297	754	0	0.872	0.023	0.105	0.001
962		48251	41574	1392	5285	117	95	152	1145	41574	0	0.862	0.029	0.11	0.002
963		48270	44150	378	3742	475	170	44150	182	26	0	0.915	0.008	0.078	0.01
964		48303	47322	123	858	27	47322	7	9	107	0	0.98	0.003	0.018	0.001
965		48311	47448	14	849	290	6	3	5	47448	0	0.982	0	0.018	0.006
966		48313	46492	165	1656	235	46492	50	87	28	0	0.962	0.003	0.034	0.005
967		48316	47921	282	113	50	47921	13	21	248	0	0.992	0.006	0.002	0.001
968		48317	48064	171	82	478	13	23	135	48064	0	0.995	0.004	0.002	0.01
969		48316	47260	356	700	1040	47260	13	304	39	0	0.978	0.007	0.014	0.022
970		48313	47820	305	188	253	47820	28	252	25	0	0.99	0.006	0.004	0.005
971		48314	47339	529	446	99	48	47339	472	9	0	0.98	0.011	0.009	0.002
972		48317	47317	599	401	118	298	27	274	47317	0	0.979	0.012	0.008	0.002
973		48323	47714	353	256	370	173	79	101	47714	0	0.987	0.007	0.005	0.008
974		48330	47127	237	966	6752	142	47127	88	7	0	0.975	0.005	0.02	0.14
975		48337	47095	120	1122	1072	47095	16	79	25	0	0.974	0.002	0.023	0.022
976		48339	38571	8604	1164	2065	1641	6930	38571	33	0	0.798	0.178	0.024	0.043
977		48350	47161	274	915	741	98	47161	102	74	0	0.975	0.006	0.019	0.015
978		48354	44695	1989	1670	447	44695	1013	791	185	0	0.924	0.041	0.035	0.009
979		48358	45837	2212	309	2022	45837	1028	310	874	0	0.948	0.046	0.006	0.042
980		48378	46478	638	1262	82	615	18	5	46478	0	0.961	0.013	0.026	0.002
981		48389	48127	127	135	229	32	36	59	48127	0	0.995	0.003	0.003	0.005
982		48392	47813	440	139	259	12	409	47813	19	0	0.988	0.009	0.003	0.005
983		48406	48191	53	162	31	15	28	10	48191	0	0.996	0.001	0.003	0.001
984		48407	47926	68	413	137	47926	14	32	22	0	0.99	0.001	0.009	0.003
985		48408	46909	340	1159	384	46909	31	284	25	0	0.969	0.007	0.024	0.008
986		48408	46871	246	1291	3044	23	46871	201	22	0	0.968	0.005	0.027	0.063
987		48406	28877	713	18816	401	440	258	28877	15	0	0.597	0.015	0.389	0.008
988		48410	46114	1793	503	169	346	1416	46114	31	0	0.953	0.037	0.01	0.003
989		48410	46044	1168	1198	1241	737	46044	388	43	0	0.951	0.024	0.025	0.026
990		48431	45860	1080	1491	296	45860	133	911	36	0	0.947	0.022	0.031	0.006
991		48443	48273	77	93	8	48273	20	30	27	0	0.996	0.002	0.002	0
992		48443	48357	19	67	59	3	5	11	48357	0	0.998	0	0.001	0.001
993		48442	48300	33	109	497	48300	7	12	14	0	0.997	0.001	0.002	0.01
994		48423	48173	142	108	372	77	60	48173	5	0	0.995	0.003	0.002	0.008
995		48415	45817	786	1812	587	199	45817	573	14	0	0.946	0.016	0.037	0.012
996		48418	46139	533	1746	1555	36	46139	485	12	0	0.953	0.011	0.036	0.032
997		48418	44537	1803	2078	210	1010	13	780	44537	0	0.92	0.037	0.043	0.004
998		48418	43432	1838	3148	1436	180	43432	1544	114	0	0.897	0.038	0.065	0.03
999		48419	41807	815	5797	327	63	41807	711	41	0	0.863	0.017	0.12	0.007
1000		48419	28584	2520	17315	373	28584	138	2258	124	0	0.59	0.052	0.358	0.008
1001		48419	33611	1209	13599	388	50	33611	1140	19	0	0.694	0.025	0.281	0.008
1002		48424	23922	2989	21513	402	23922	452	2496	41	0	0.494	0.062	0.444	0.008
1003		48424	30856	6276	11292	157	30856	331	5876	69	0	0.637	0.13	0.233	0.003
1004		48430	31864	14068	2498	720	29	31864	13977	62	0	0.658	0.29	0.052	0.015
1005		48443	41675	2721	4047	266	41675	72	1967	682	0	0.86	0.056	0.084	0.005
1006		48450	45990	641	1819	338	285	239	45990	117	0	0.949	0.013	0.038	0.007
1007		48452	32836	4337	11279	605	476	32836	3115	746	0	0.678	0.09	0.233	0.012
1008		48469	38781	2701	6987	671	298	34	2369	38781	0	0.8	0.056	0.144	0.014
1009		48488	45399	596	2493	131	45399	25	73	498	0	0.936	0.012	0.051	0.003
1010		48495	45370	1016	2109	237	284	261	471	45370	0	0.936	0.021	0.043	0.005
1011		48506	47746	136	624	353	35	31	70	47746	0	0.984	0.003	0.013	0.007
1012		48509	47209	290	1010	232	47209	93	146	51	0	0.973	0.006	0.021	0.005
1013		48510	45738	297	2475	398	46	45738	194	57	0	0.943	0.006	0.051	0.008
1014		48513	43886	2071	2556	2697	418	19	1634	43886	0	0.905	0.043	0.053	0.056
1015		48525	45891	1390	1244	91	1093	251	46	45891	0	0.946	0.029	0.026	0.002
1016		48532	46972	653	907	532	328	46972	319	6	0	0.968	0.013	0.019	0.011
1017		48556	45825	1595	1136	295	45825	35	486	1074	0	0.944	0.033	0.023	0.006
1018		48567	46593	485	1489	206	311	80	94	46593	0	0.959	0.01	0.031	0.004
1019		48569	46232	804	1533	169	87	46232	700	17	0	0.952	0.017	0.032	0.003
1020		48594	46104	531	1959	238	496	15	20	46104	0	0.949	0.011	0.04	0.005
1021		48596	44803	1849	1944	156	43	1795	44803	11	0	0.922	0.038	0.04	0.003
1022		48600	47219	129	1252	149	88	24	17	47219	0	0.972	0.003	0.026	0.003
1023		48600	46200	532	1868	638	163	46200	313	56	0	0.951	0.011	0.038	0.013
1024		48606	44074	2122	2410	174	44074	29	1238	855	0	0.907	0.044	0.05	0.004
1025		48607	47104	349	1154	366	192	53	104	47104	0	0.969	0.007	0.024	0.008
1026		48607	42702	3296	2609	1085	470	42702	885	1941	0	0.879	0.068	0.054	0.022
1027		48609	35636	9859	3114	1605	9175	628	35636	56	0	0.733	0.203	0.064	0.033
1028		48613	37899	825	9889	842	85	37899	637	103	0	0.78	0.017	0.203	0.017
1029		48614	34556	4109	9949	312	2803	299	1007	34556	0	0.711	0.085	0.205	0.006
1030		48616	27406	11173	10037	572	3608	27406	7218	347	0	0.564	0.23	0.206	0.012
1031		48626	42754	4045	1827	84	60	42754	3840	145	0	0.879	0.083	0.038	0.002
1032		48635	46545	682	1408	650	55	100	527	46545	0	0.957	0.014	0.029	0.013
1033		48635	45129	876	2630	162	45129	28	757	91	0	0.928	0.018	0.054	0.003
1034		48639	42156	1329	5154	387	252	42156	898	179	0	0.867	0.027	0.106	0.008
1035		48650	46705	840	1105	87	119	46705	658	63	0	0.96	0.017	0.023	0.002
1036		48651	46916	503	1232	161	46916	15	345	143	0	0.964	0.01	0.025	0.003
1037		48652	45377	1150	2125	131	46	45377	1058	46	0	0.933	0.024	0.044	0.003
1038		48663	46456	443	1764	392	131	265	46456	47	0	0.955	0.009	0.036	0.008
1039		48668	46243	512	1913	135	46243	189	276	47	0	0.95	0.011	0.039	0.003
1040		48674	47561	259	854	141	24	47561	207	28	0	0.977	0.005	0.018	0.003
1041		48674	47697	163	814	752	88	47697	60	15	0	0.98	0.003	0.017	0.015
1042		48676	45287	2243	1146	79	45287	16	912	1315	0	0.93	0.046	0.024	0.002
1043		48677	45965	817	1895	67	686	76	55	45965	0	0.944	0.017	0.039	0.001
1044		48680	44153	3177	1350	590	2507	44153	602	68	0	0.907	0.065	0.028	0.012
1045		48683	47561	486	636	35	47561	11	306	169	0	0.977	0.01	0.013	0.001
1046		48683	48184	117	382	243	70	11	36	48184	0	0.99	0.002	0.008	0.005
1047		48684	45805	442	2437	530	45805	34	359	49	0	0.941	0.009	0.05	0.011
1048		48674	42907	1567	4200	281	42907	59	1446	62	0	0.882	0.032	0.086	0.006
1049		48675	37438	2212	9025	1598	78	37438	1728	406	0	0.769	0.045	0.185	0.033
1050		48676	36666	5450	6560	871	36666	377	5012	61	0	0.753	0.112	0.135	0.018
1051		48678	14642	6451	27585	1582	669	14642	5690	92	0	0.301	0.133	0.567	0.032
1052		48692	42629	3240	2823	282	400	42629	2824	16	0	0.875	0.067	0.058	0.006
1053		48698	47765	459	474	204	132	47765	308	19	0	0.981	0.009	0.01	0.004
1054		48700	47167	556	977	655	371	47167	137	48	0	0.969	0.011	0.02	0.013
1055		48701	44220	3278	1203	461	2461	44220	780	37	0	0.908	0.067	0.025	0.009
1056		48702	46627	364	1711	263	46627	69	220	75	0	0.957	0.007	0.035	0.005
1057		48704	43392	3625	1687	1510	762	2737	43392	126	0	0.891	0.074	0.035	0.031
1058		48710	39282	2669	6759	641	181	39282	2138	350	0	0.806	0.055	0.139	0.013
1059		48722	45219	2513	990	546	1769	26	718	45219	0	0.928	0.052	0.02	0.011
1060		48734	47406	686	642	298	381	97	208	47406	0	0.973	0.014	0.013	0.006
1061		48737	46892	1346	499	93	28	46892	1294	24	0	0.962	0.028	0.01	0.002
1062		48744	48036	181	527	578	113	16	52	48036	0	0.985	0.004	0.011	0.012
1063		48749	47488	260	1001	119	47488	54	100	106	0	0.974	0.005	0.021	0.002
1064		48749	46454	780	1515	196	129	46454	603	48	0	0.953	0.016	0.031	0.004
1065		48748	46027	2176	545	115	907	38	1231	46027	0	0.944	0.045	0.011	0.002
1066		48753	47512	709	532	5605	27	638	44	47512	0	0.975	0.015	0.011	0.115
1067		48761	44370	64	4327	79	7	44370	35	22	0	0.91	0.001	0.089	0.002
1068		48768	48328	28	412	167	11	48328	10	7	0	0.991	0.001	0.008	0.003
1069		48768	48281	45	442	393	14	48281	19	12	0	0.99	0.001	0.009	0.008
1070		48769	47670	347	752	409	92	47670	144	111	0	0.977	0.007	0.015	0.008
1071		48772	46096	605	2071	1132	466	82	57	46096	0	0.945	0.012	0.042	0.023
1072		48774	43001	3426	2347	1487	50	3341	43001	35	0	0.882	0.07	0.048	0.03
1073		48782	46836	176	1770	89	112	35	29	46836	0	0.96	0.004	0.036	0.002
1074		48782	44370	2581	1831	510	86	44370	2470	25	0	0.91	0.053	0.038	0.01
1075		48786	47448	609	729	687	212	380	47448	17	0	0.973	0.012	0.015	0.014
1076		48788	47461	730	597	129	649	31	50	47461	0	0.973	0.015	0.012	0.003
1077		48786	47288	947	551	136	204	47288	713	30	0	0.969	0.019	0.011	0.003
1078		48790	47757	457	576	235	84	332	47757	41	0	0.979	0.009	0.012	0.005
1079		48791	48016	97	678	1461	49	25	23	48016	0	0.984	0.002	0.014	0.03
1080		48793	47447	160	1186	83	32	47447	81	47	0	0.972	0.003	0.024	0.002
1081		48794	47885	139	770	173	41	47885	75	23	0	0.981	0.003	0.016	0.004
1082		48797	43147	4946	704	138	60	43147	4811	75	0	0.884	0.101	0.014	0.003
1083		48799	47406	543	850	1205	43	50	450	47406	0	0.971	0.011	0.017	0.025
1084		48803	40326	1348	7129	1071	40326	147	594	607	0	0.826	0.028	0.146	0.022
1085		48809	45528	177	3104	101	10	45528	134	33	0	0.933	0.004	0.064	0.002
1086		48812	41731	1903	5178	1627	41731	297	1430	176	0	0.855	0.039	0.106	0.033
1087		48813	43852	1958	3003	103	43852	354	1553	51	0	0.898	0.04	0.062	0.002
1088		48814	39822	3425	5567	723	217	39822	3142	66	0	0.816	0.07	0.114	0.015
1089		48831	47407	494	930	157	44	47407	408	42	0	0.971	0.01	0.019	0.003
1090		48832	47394	467	971	179	47394	29	285	153	0	0.971	0.01	0.02	0.004
1091		48834	45068	1762	2004	187	28	45068	1681	53	0	0.923	0.036	0.041	0.004
1092		48838	46619	484	1735	381	118	317	46619	49	0	0.955	0.01	0.036	0.008
1093		48844	45526	742	2576	1786	45526	316	283	143	0	0.932	0.015	0.053	0.037
1094		48850	47687	153	1010	473	29	47687	70	54	0	0.976	0.003	0.021	0.01
1095		48850	46833	903	1114	1233	571	46833	48	284	0	0.959	0.018	0.023	0.025
1096		48854	41194	3705	3955	527	2386	407	41194	912	0	0.843	0.076	0.081	0.011
1097		48862	47153	519	1190	643	417	89	13	47153	0	0.965	0.011	0.024	0.013
1098		48870	46683	766	1421	777	46683	27	98	641	0	0.955	0.016	0.029	0.016
1099		48873	48049	161	663	588	109	25	27	48049	0	0.983	0.003	0.014	0.012
1100		48875	46199	1348	1328	120	52	46199	702	594	0	0.945	0.028	0.027	0.002
1101		48876	47416	602	858	1101	47416	181	344	77	0	0.97	0.012	0.018	0.023
1102		48894	45863	325	2706	148	27	45863	253	45	0	0.938	0.007	0.055	0.003
1103		48899	48656	55	188	41	6	48656	18	31	0	0.995	0.001	0.004	0.001
1104		48901	48611	127	163	94	30	48611	71	26	0	0.994	0.003	0.003	0.002
1105		48907	47480	1269	158	85	47480	35	415	819	0	0.971	0.026	0.003	0.002
1106		48912	48677	78	157	1414	40	11	27	48677	0	0.995	0.002	0.003	0.029
1107		48917	47954	704	259	638	456	213	47954	35	0	0.98	0.014	0.005	0.013
1108		48921	47996	125	800	274	77	47996	30	18	0	0.981	0.003	0.016	0.006
1109		48922	48225	106	591	802	29	48225	41	36	0	0.986	0.002	0.012	0.016
1110		48924	47545	908	471	1567	217	79	612	47545	0	0.972	0.019	0.01	0.032
1111		48931	43532	296	5103	291	36	43532	202	58	0	0.89	0.006	0.104	0.006
1112		48938	48694	58	186	103	12	48694	21	25	0	0.995	0.001	0.004	0.002
1113		48941	48395	162	384	474	75	48395	64	23	0	0.989	0.003	0.008	0.01
1114		48943	46745	868	1330	239	614	138	46745	116	0	0.955	0.018	0.027	0.005
1115		48952	47419	586	947	915	494	82	10	47419	0	0.969	0.012	0.019	0.019
1116		48966	48349	250	367	102	48349	26	62	162	0	0.987	0.005	0.007	0.002
1117		48968	48581	150	237	1208	92	14	44	48581	0	0.992	0.003	0.005	0.025
1118		48970	48524	235	211	576	26	48524	155	54	0	0.991	0.005	0.004	0.012
1119		48969	45459	324	3186	409	45459	65	147	112	0	0.928	0.007	0.065	0.008
1120		48975	48342	396	237	68	48342	170	116	110	0	0.987	0.008	0.005	0.001
1121		48980	48647	219	114	98	48647	10	41	168	0	0.993	0.004	0.002	0.002
1122		48980	48825	57	98	235	11	15	31	48825	0	0.997	0.001	0.002	0.005
1123		48975	48307	357	311	1071	48307	28	277	52	0	0.986	0.007	0.006	0.022
1124		48958	35364	397	13197	205	107	35364	275	15	0	0.722	0.008	0.27	0.004
1125		48965	48473	212	280	227	111	48473	68	33	0	0.99	0.004	0.006	0.005
1126		48965	48605	112	248	389	20	48605	72	20	0	0.993	0.002	0.005	0.008
1127		48966	47745	544	677	155	404	47745	109	31	0	0.975	0.011	0.014	0.003
1128		48967	46644	898	1425	815	46644	91	469	338	0	0.953	0.018	0.029	0.017
1129		48971	46146	1955	870	907	46146	519	630	806	0	0.942	0.04	0.018	0.019
1130		48977	47779	496	702	273	13	47779	426	57	0	0.976	0.01	0.014	0.006
1131		48980	46701	1297	982	602	868	283	146	46701	0	0.953	0.026	0.02	0.012
1132		49003	48313	396	294	73	48313	27	22	347	0	0.986	0.008	0.006	0.001
1133		49007	48838	40	129	182	3	20	17	48838	0	0.997	0.001	0.003	0.004
1134		49009	48330	161	518	59	48330	12	85	64	0	0.986	0.003	0.011	0.001
1135		49009	48537	200	272	362	48537	18	76	106	0	0.99	0.004	0.006	0.007
1136		49009	45743	104	3162	120	24	15	65	45743	0	0.933	0.002	0.065	0.002
1137		49008	44923	796	3289	360	62	44923	690	44	0	0.917	0.016	0.067	0.007
1138		49011	47886	610	515	704	248	39	323	47886	0	0.977	0.012	0.011	0.014
1139		49012	47283	1388	341	143	75	47283	1275	38	0	0.965	0.028	0.007	0.003
1140		49013	48490	184	339	414	65	30	89	48490	0	0.989	0.004	0.007	0.008
1141		49014	47331	631	1052	1804	47331	41	422	168	0	0.966	0.013	0.021	0.037
1142		49017	45977	969	2071	298	398	519	45977	52	0	0.938	0.02	0.042	0.006
1143		49015	25553	4202	19260	1062	104	25553	3972	126	0	0.521	0.086	0.393	0.022
1144		49019	22665	10039	16315	755	22665	342	9635	62	0	0.462	0.205	0.333	0.015
1145		49021	39054	6918	3049	1165	71	39054	6758	89	0	0.797	0.141	0.062	0.024
1146		49035	34969	7712	6354	944	34969	333	7287	92	0	0.713	0.157	0.13	0.019
1147		49041	46291	771	1979	608	149	545	46291	77	0	0.944	0.016	0.04	0.012
1148		49065	40638	6912	1515	119	4710	103	2099	40638	0	0.828	0.141	0.031	0.002
1149		49090	48325	536	229	526	273	135	128	48325	0	0.984	0.011	0.005	0.011
1150		49090	47542	1117	431	1558	417	641	47542	59	0	0.968	0.023	0.009	0.032
1151		49100	48677	96	327	660	65	48677	19	12	0	0.991	0.002	0.007	0.013
1152		49103	48042	69	992	1572	32	48042	20	17	0	0.978	0.001	0.02	0.032
1153		49106	47332	541	1233	640	295	155	47332	91	0	0.964	0.011	0.025	0.013
1154		49109	47691	348	1070	145	279	20	49	47691	0	0.971	0.007	0.022	0.003
1155		49112	48321	557	234	572	84	48321	436	37	0	0.984	0.011	0.005	0.012
1156		49114	46985	948	1181	264	578	274	46985	96	0	0.957	0.019	0.024	0.005
1157		49115	46535	1616	964	317	1577	20	19	46535	0	0.947	0.033	0.02	0.006
1158		49117	47638	1125	354	270	1094	25	6	47638	0	0.97	0.023	0.007	0.005
1159		49121	48474	193	454	117	48474	11	29	153	0	0.987	0.004	0.009	0.002
1160		49120	48289	194	637	4184	51	80	63	48289	0	0.983	0.004	0.013	0.085
1161		49116	42732	3255	3129	1057	2118	1020	42732	117	0	0.87	0.066	0.064	0.022
1162		49109	44009	3577	1523	724	2409	1103	44009	65	0	0.896	0.073	0.031	0.015
1163		49106	35514	3778	9814	979	1025	35514	2375	378	0	0.723	0.077	0.2	0.02
1164		49112	36347	7409	5356	2155	1543	256	5610	36347	0	0.74	0.151	0.109	0.044
1165		49118	48067	612	439	437	189	314	48067	109	0	0.979	0.012	0.009	0.009
1166		49119	47943	358	818	851	90	150	118	47943	0	0.976	0.007	0.017	0.017
1167		49119	46428	1598	1093	501	46428	65	1062	471	0	0.945	0.033	0.022	0.01
1168		49120	43972	3154	1994	2649	71	43972	3020	63	0	0.895	0.064	0.041	0.054
1169		49125	45578	2018	1529	988	148	45578	1461	409	0	0.928	0.041	0.031	0.02
1170		49130	46869	820	1441	106	443	11	366	46869	0	0.954	0.017	0.029	0.002
1171		49131	47360	1251	520	422	334	47360	778	139	0	0.964	0.025	0.011	0.009
1172		49135	47765	1049	321	441	68	47765	942	39	0	0.972	0.021	0.007	0.009
1173		49136	45977	2198	961	101	1899	16	283	45977	0	0.936	0.045	0.02	0.002
1174		49135	39596	3230	6309	920	2079	39596	953	198	0	0.806	0.066	0.128	0.019
1175		49138	43828	4849	461	2153	1740	43828	2876	233	0	0.892	0.099	0.009	0.044
1176		49143	42604	5192	1347	413	4962	21	209	42604	0	0.867	0.106	0.027	0.008
1177		49144	47667	1206	271	89	1061	27	118	47667	0	0.97	0.025	0.006	0.002
1178		49144	47739	883	522	281	416	33	434	47739	0	0.971	0.018	0.011	0.006
1179		49144	46495	1524	1125	6611	46495	105	1358	61	0	0.946	0.031	0.023	0.135
1180		49137	47661	529	947	578	256	236	47661	37	0	0.97	0.011	0.019	0.012
1181		49135	38126	2630	8379	1389	121	38126	2460	49	0	0.776	0.054	0.171	0.028
1182		49136	44827	1705	2604	369	44827	39	1650	16	0	0.912	0.035	0.053	0.008
1183		49137	31662	2072	15403	1847	634	31662	1403	35	0	0.644	0.042	0.313	0.038
1184		49138	29725	3991	15422	3858	2381	1584	29725	26	0	0.605	0.081	0.314	0.079
1185		49139	42923	2494	3722	1260	1484	42923	981	29	0	0.874	0.051	0.076	0.026
1186		49143	43590	2778	2775	556	1263	1387	43590	128	0	0.887	0.057	0.056	0.011
1187		49142	43433	1751	3958	340	229	43433	1455	67	0	0.884	0.036	0.081	0.007
1188		49146	41601	4952	2593	152	2792	119	2041	41601	0	0.846	0.101	0.053	0.003
1189		49152	47993	899	260	470	146	232	521	47993	0	0.976	0.018	0.005	0.01
1190		49152	48374	506	272	1545	65	48374	432	9	0	0.984	0.01	0.006	0.031
1191		49153	41543	2484	5126	1103	41543	826	1229	429	0	0.845	0.051	0.104	0.022
1192		49158	47603	1113	442	916	556	416	47603	141	0	0.968	0.023	0.009	0.019
1193		49161	47939	866	356	121	630	124	112	47939	0	0.975	0.018	0.007	0.002
1194		49164	49051	67	46	225	9	39	19	49051	0	0.998	0.001	0.001	0.005
1195		49163	49011	74	78	53	49011	32	33	9	0	0.997	0.002	0.002	0.001
1196		49163	48363	765	35	69	9	48363	751	5	0	0.984	0.016	0.001	0.001
1197		49164	48890	193	81	1842	150	36	7	48890	0	0.994	0.004	0.002	0.037
1198		49167	48343	87	737	69	48343	11	12	64	0	0.983	0.002	0.015	0.001
1199		49166	48815	201	150	229	149	12	40	48815	0	0.993	0.004	0.003	0.005
1200		49166	48628	303	235	711	82	48628	163	58	0	0.989	0.006	0.005	0.014
1201		49164	48260	591	313	2332	200	261	48260	130	0	0.982	0.012	0.006	0.047
1202		49168	48755	221	192	1565	94	52	75	48755	0	0.992	0.004	0.004	0.032
1203		49166	48393	418	355	2162	29	123	48393	266	0	0.984	0.009	0.007	0.044
1204		49171	45288	1621	2262	343	45288	420	1074	127	0	0.921	0.033	0.046	0.007
1205		49172	48496	495	181	3823	234	48496	226	35	0	0.986	0.01	0.004	0.078
1206		49171	46966	1330	875	360	46966	678	219	433	0	0.955	0.027	0.018	0.007
1207		49177	48661	411	105	75	48661	29	52	330	0	0.99	0.008	0.002	0.002
1208		49177	48900	169	108	1318	80	57	32	48900	0	0.994	0.003	0.002	0.027
1209		49177	47548	560	1069	1206	133	334	47548	93	0	0.967	0.011	0.022	0.025
1210		49178	40450	628	8100	744	40450	52	236	340	0	0.823	0.013	0.165	0.015
1211		49184	46839	1947	398	476	46839	307	573	1067	0	0.952	0.04	0.008	0.01
1212		49184	48095	828	261	426	314	469	48095	45	0	0.978	0.017	0.005	0.009
1213		49185	40784	884	7517	434	40784	176	680	28	0	0.829	0.018	0.153	0.009
1214		49187	44970	805	3412	109	44970	60	726	19	0	0.914	0.016	0.069	0.002
1215		49187	37517	7961	3709	8627	170	37517	7779	12	0	0.763	0.162	0.075	0.175
1216		49194	46240	2001	953	408	1579	364	46240	58	0	0.94	0.041	0.019	0.008
1217		49196	44312	3583	1301	561	463	44312	2666	454	0	0.901	0.073	0.026	0.011
1218		49205	45831	2026	1348	3347	1486	106	434	45831	0	0.931	0.041	0.027	0.068
1219		49219	45755	1142	2322	341	45755	24	205	913	0	0.93	0.023	0.047	0.007
1220		49221	47844	579	798	603	488	22	69	47844	0	0.972	0.012	0.016	0.012
1221		49221	47029	1539	653	1597	169	47029	625	745	0	0.955	0.031	0.013	0.032
1222		49225	47926	727	572	427	444	196	47926	87	0	0.974	0.015	0.012	0.009
1223		49226	46101	1273	1852	162	1105	33	135	46101	0	0.937	0.026	0.038	0.003
1224		49231	48483	545	203	472	268	80	197	48483	0	0.985	0.011	0.004	0.01
1225		49230	48185	506	539	389	32	450	48185	24	0	0.979	0.01	0.011	0.008
1226		49234	45679	293	3262	163	45679	85	146	62	0	0.928	0.006	0.066	0.003
1227		49235	46719	1522	994	274	33	46719	1429	60	0	0.949	0.031	0.02	0.006
1228		49237	48447	413	377	357	49	256	48447	108	0	0.984	0.008	0.008	0.007
1229		49242	48099	261	882	1230	165	18	78	48099	0	0.977	0.005	0.018	0.025
1230		49243	47639	895	709	190	588	47639	279	28	0	0.967	0.018	0.014	0.004
1231		49242	45498	824	2920	199	45498	250	449	125	0	0.924	0.017	0.059	0.004
1232		49243	46456	1567	1220	416	52	1326	46456	189	0	0.943	0.032	0.025	0.008
1233		49251	48837	158	256	2613	31	106	21	48837	0	0.992	0.003	0.005	0.053
1234		49252	48188	581	483	95	18	48188	527	36	0	0.978	0.012	0.01	0.002
1235		49254	47772	628	854	210	47772	228	341	59	0	0.97	0.013	0.017	0.004
1236		49254	47714	150	1390	480	17	47714	110	23	0	0.969	0.003	0.028	0.01
1237		49256	47407	135	1714	646	72	31	32	47407	0	0.962	0.003	0.035	0.013
1238		49259	46981	1464	814	506	47	46981	1376	41	0	0.954	0.03	0.017	0.01
1239		49264	46241	1266	1757	318	46241	224	388	654	0	0.939	0.026	0.036	0.006
1240		49263	46643	1188	1432	300	46643	646	95	447	0	0.947	0.024	0.029	0.006
1241		49265	47400	1047	818	641	31	755	47400	261	0	0.962	0.021	0.017	0.013
1242		49266	48769	78	419	194	52	21	5	48769	0	0.99	0.002	0.009	0.004
1243		49266	44956	3580	730	430	34	44956	3463	83	0	0.913	0.073	0.015	0.009
1244		49266	48112	509	645	467	91	408	48112	10	0	0.977	0.01	0.013	0.009
1245		49263	44750	680	3833	126	44750	56	255	369	0	0.908	0.014	0.078	0.003
1246		49263	47520	934	809	171	603	32	299	47520	0	0.965	0.019	0.016	0.003
1247		49263	47320	1475	468	941	884	47320	508	83	0	0.961	0.03	0.01	0.019
1248		49262	46850	1725	687	1001	1316	334	46850	75	0	0.951	0.035	0.014	0.02
1249		49262	45286	2256	1720	300	1167	353	736	45286	0	0.919	0.046	0.035	0.006
1250		49261	35260	1522	12479	1601	312	35260	1012	198	0	0.716	0.031	0.253	0.033
1251		49259	34894	4298	10067	4879	2078	34894	1896	324	0	0.708	0.087	0.204	0.099
1252		49254	28365	15116	5773	2797	10108	28365	4910	98	0	0.576	0.307	0.117	0.057
1253		49254	36656	5094	7504	760	2898	36656	2183	13	0	0.744	0.103	0.152	0.015
1254		49254	22253	8624	18377	2248	5618	2977	22253	29	0	0.452	0.175	0.373	0.046
1255		49254	21361	15524	12369	3636	4181	11237	21361	106	0	0.434	0.315	0.251	0.074
1256		49262	27007	18106	4149	1807	14616	3417	27007	73	0	0.548	0.368	0.084	0.037
1257		49271	42749	1255	5267	1300	471	42749	745	39	0	0.868	0.025	0.107	0.026
1258		49272	48480	366	426	339	250	48480	58	58	0	0.984	0.007	0.009	0.007
1259		49272	46832	2033	407	1706	602	46832	1079	352	0	0.95	0.041	0.008	0.035
1260		49275	47599	1252	424	1344	627	219	406	47599	0	0.966	0.025	0.009	0.027
1261		49276	44217	2479	2580	984	709	560	44217	1210	0	0.897	0.05	0.052	0.02
1262		49278	47050	803	1425	129	202	47050	435	166	0	0.955	0.016	0.029	0.003
1263		49276	47437	296	1543	633	157	47437	100	39	0	0.963	0.006	0.031	0.013
1264		49274	39836	3180	6258	727	2150	795	39836	235	0	0.808	0.065	0.127	0.015
1265		49274	33692	9064	6518	2529	8199	595	270	33692	0	0.684	0.184	0.132	0.051
1266		49281	42579	5897	805	178	5545	51	301	42579	0	0.864	0.12	0.016	0.004
1267		49285	47852	999	434	60	88	295	616	47852	0	0.971	0.02	0.009	0.001
1268		49285	47431	1269	585	390	49	1168	47431	52	0	0.962	0.026	0.012	0.008
1269		49286	44713	2775	1798	1585	44713	2101	644	30	0	0.907	0.056	0.036	0.032
1270		49291	33899	2120	13272	130	167	33899	1921	32	0	0.688	0.043	0.269	0.003
1271		49301	48871	179	251	22	20	48871	146	13	0	0.991	0.004	0.005	0
1272		49300	49108	66	126	152	19	49108	36	11	0	0.996	0.001	0.003	0.003
1273		49283	46421	2091	771	198	383	46421	633	1075	0	0.942	0.042	0.016	0.004
1274		49283	41761	6110	1412	281	2255	853	3002	41761	0	0.847	0.124	0.029	0.006
1275		49282	40883	917	7482	68	40883	31	59	827	0	0.83	0.019	0.152	0.001
1276		49283	47900	99	1284	112	59	9	31	47900	0	0.972	0.002	0.026	0.002
1277		49279	38347	323	10609	551	142	40	38347	141	0	0.778	0.007	0.215	0.011
1278		49253	27477	1491	20285	95	917	27477	289	285	0	0.558	0.03	0.412	0.002
1279		49249	37275	6830	5144	461	5689	1120	37275	21	0	0.757	0.139	0.104	0.009
1280		49252	10032	11591	27629	628	10710	10032	855	26	0	0.204	0.235	0.561	0.013
1281		49260	44578	2101	2581	194	1863	44578	228	10	0	0.905	0.043	0.052	0.004
1282		49265	48798	230	237	86	59	48798	147	24	0	0.991	0.005	0.005	0.002
1283		49265	48661	441	163	364	101	48661	136	204	0	0.988	0.009	0.003	0.007
1284		49259	47891	1196	172	36	248	47891	779	169	0	0.972	0.024	0.003	0.001
1285		49259	48476	283	500	524	118	93	72	48476	0	0.984	0.006	0.01	0.011
1286		49259	48583	310	366	3155	48583	74	164	72	0	0.986	0.006	0.007	0.064
1287		49259	36905	691	11663	1752	118	36905	511	62	0	0.749	0.014	0.237	0.036
1288		49259	44924	2847	1488	740	2348	44924	319	180	0	0.912	0.058	0.03	0.015
1289		49245	30717	6411	12117	639	2718	3410	30717	283	0	0.624	0.13	0.246	0.013
1290		49242	36705	5026	7511	840	1371	36705	2680	975	0	0.745	0.102	0.153	0.017
1291		49247	39610	6544	3093	773	5972	246	326	39610	0	0.804	0.133	0.063	0.016
1292		49252	48449	402	401	38	324	25	53	48449	0	0.984	0.008	0.008	0.001
1293		49253	48626	407	220	56	67	58	282	48626	0	0.987	0.008	0.004	0.001
1294		49248	47904	948	396	1480	110	662	47904	176	0	0.973	0.019	0.008	0.03
1295		49239	42628	179	6432	150	27	42628	143	9	0	0.866	0.004	0.131	0.003
1296		49241	49116	33	92	43	13	49116	10	10	0	0.997	0.001	0.002	0.001
1297		49240	49087	51	102	52	25	49087	10	16	0	0.997	0.001	0.002	0.001
1298		49240	48825	112	303	102	48825	42	23	47	0	0.992	0.002	0.006	0.002
1299		49240	48883	35	322	50	18	11	6	48883	0	0.993	0.001	0.007	0.001
1300		49238	49031	63	144	377	21	31	11	49031	0	0.996	0.001	0.003	0.008
1301		49235	45843	495	2897	634	35	449	45843	11	0	0.931	0.01	0.059	0.013
1302		49229	46022	201	3006	343	46022	95	21	85	0	0.935	0.004	0.061	0.007
1303		49229	47498	816	915	287	68	708	47498	40	0	0.965	0.017	0.019	0.006
1304		49228	48008	345	875	285	199	114	32	48008	0	0.975	0.007	0.018	0.006
1305		49226	46501	885	1840	175	219	46501	576	90	0	0.945	0.018	0.037	0.004
1306		49225	46524	1022	1679	1263	467	457	46524	98	0	0.945	0.021	0.034	0.026
1307		49225	46279	350	2596	1071	212	46279	69	69	0	0.94	0.007	0.053	0.022
1308		49225	41661	228	7336	1173	62	41661	131	35	0	0.846	0.005	0.149	0.024
1309		49224	40069	285	8870	1301	49	40069	203	33	0	0.814	0.006	0.18	0.026
1310		49224	36802	2915	9507	1015	36802	174	2719	22	0	0.748	0.059	0.193	0.021
1311		49224	41997	414	6813	63	18	41997	367	29	0	0.853	0.008	0.138	0.001
1312		49224	38422	1976	8826	284	127	38422	1839	10	0	0.781	0.04	0.179	0.006
1313		49224	38368	1471	9385	664	931	519	38368	21	0	0.779	0.03	0.191	0.013
1314		49221	42212	844	6165	233	60	42212	324	460	0	0.858	0.017	0.125	0.005
1315		49222	43385	299	5538	620	61	43385	225	13	0	0.881	0.006	0.113	0.013
1316		49221	40947	3151	5123	1508	40947	273	2830	48	0	0.832	0.064	0.104	0.031
1317		49223	47639	165	1419	77	48	47639	59	58	0	0.968	0.003	0.029	0.002
1318		49223	47739	146	1338	63	54	47739	71	21	0	0.97	0.003	0.027	0.001
1319		49224	47042	773	1409	878	405	164	47042	204	0	0.956	0.016	0.029	0.018
1320		49223	47609	290	1324	4277	169	47	74	47609	0	0.967	0.006	0.027	0.087
1321		49221	44364	583	4274	162	26	44364	315	242	0	0.901	0.012	0.087	0.003
1322		49222	47832	289	1101	240	113	47832	161	15	0	0.972	0.006	0.022	0.005
1323		49222	46786	254	2182	550	65	46786	161	28	0	0.951	0.005	0.044	0.011
1324		49219	44968	284	3967	223	21	44968	239	24	0	0.914	0.006	0.081	0.005
1325		49219	39108	2242	7869	95	39108	205	1997	40	0	0.795	0.046	0.16	0.002
1326		49218	40396	546	8276	858	44	40396	469	33	0	0.821	0.011	0.168	0.017
1327		49217	39051	1320	8846	905	1100	187	39051	33	0	0.793	0.027	0.18	0.018
1328		49217	15978	656	32583	308	36	15978	613	7	0	0.325	0.013	0.662	0.006
1329		49217	13599	8428	27190	138	13599	325	8073	30	0	0.276	0.171	0.552	0.003
1330		49217	26182	2775	20260	562	37	26182	2714	24	0	0.532	0.056	0.412	0.011
1331		49220	35273	2779	11168	342	54	35273	2715	10	0	0.717	0.056	0.227	0.007
1332		49220	31889	10949	6382	289	31889	94	10829	26	0	0.648	0.222	0.13	0.006
1333		49222	44208	1999	3015	175	64	44208	1883	52	0	0.898	0.041	0.061	0.004
1334		49222	42711	1380	5131	100	482	42711	843	55	0	0.868	0.028	0.104	0.002
1335		49222	40860	1273	7089	1300	903	287	40860	83	0	0.83	0.026	0.144	0.026
1336		49228	45166	1259	2803	456	377	45166	701	181	0	0.917	0.026	0.057	0.009
1337		49228	46978	557	1693	345	176	230	46978	151	0	0.954	0.011	0.034	0.007
1338		49228	46329	1192	1707	453	658	184	350	46329	0	0.941	0.024	0.035	0.009
1339		49228	45715	2286	1227	1251	505	45715	1736	45	0	0.929	0.046	0.025	0.025
1340		49228	46039	2434	755	1330	1607	706	46039	121	0	0.935	0.049	0.015	0.027
1341		49229	44632	1580	3017	314	44632	41	349	1190	0	0.907	0.032	0.061	0.006
1342		49229	48787	188	254	464	124	30	34	48787	0	0.991	0.004	0.005	0.009
1343		49228	44143	985	4100	2307	258	332	44143	395	0	0.897	0.02	0.083	0.047
1344		49227	45367	3549	311	350	2211	1326	45367	12	0	0.922	0.072	0.006	0.007
1345		49227	48559	108	560	38	52	48559	40	16	0	0.986	0.002	0.011	0.001
1346		49226	48855	119	252	202	88	48855	15	16	0	0.992	0.002	0.005	0.004
1347		49226	48718	272	236	58	48718	18	44	210	0	0.99	0.006	0.005	0.001
1348		49225	48942	36	247	263	11	20	5	48942	0	0.994	0.001	0.005	0.005
1349		49225	43818	73	5334	445	43818	11	29	33	0	0.89	0.001	0.108	0.009
1350		49199	40605	346	8248	355	20	40605	183	143	0	0.825	0.007	0.168	0.007
1351		49194	42622	1293	5279	1126	42622	122	1159	12	0	0.866	0.026	0.107	0.023
1352		49192	38649	278	10265	49	15	38649	236	27	0	0.786	0.006	0.209	0.001
1353		49192	39762	496	8934	336	72	39762	390	34	0	0.808	0.01	0.182	0.007
1354		49191	38981	1220	8990	218	926	280	38981	14	0	0.792	0.025	0.183	0.004
1355		49193	39775	756	8662	163	88	39775	646	22	0	0.809	0.015	0.176	0.003
1356		49196	48539	154	503	155	58	48539	57	39	0	0.987	0.003	0.01	0.003
1357		49196	44468	342	4386	330	105	44468	126	111	0	0.904	0.007	0.089	0.007
1358		49196	41841	829	6526	134	41841	236	238	355	0	0.85	0.017	0.133	0.003
1359		49197	47455	1421	321	94	47455	51	411	959	0	0.965	0.029	0.007	0.002
1360		49196	48795	193	208	752	81	36	76	48795	0	0.992	0.004	0.004	0.015
1361		49195	46911	1003	1281	58	24	46911	540	439	0	0.954	0.02	0.026	0.001
1362		49193	47943	483	767	148	47943	72	374	37	0	0.975	0.01	0.016	0.003
1363		49194	46264	254	2676	252	12	46264	220	22	0	0.94	0.005	0.054	0.005
1364		49194	44902	724	3568	175	354	92	278	44902	0	0.913	0.015	0.073	0.004
1365		49195	47816	464	915	1364	133	47816	314	17	0	0.972	0.009	0.019	0.028
1366		49196	47682	715	799	132	47682	22	423	270	0	0.969	0.015	0.016	0.003
1367		49196	46950	1598	648	122	1512	11	75	46950	0	0.954	0.032	0.013	0.002
1368		49196	46464	2129	603	794	119	46464	2006	4	0	0.944	0.043	0.012	0.016
1369		49198	48362	319	517	157	48362	40	88	191	0	0.983	0.006	0.011	0.003
1370		49199	48476	352	371	88	48476	92	70	190	0	0.985	0.007	0.008	0.002
1371		49197	48254	611	332	160	12	552	48254	47	0	0.981	0.012	0.007	0.003
1372		49197	48667	185	345	210	149	22	14	48667	0	0.989	0.004	0.007	0.004
1373		49197	48446	246	505	433	29	48446	182	35	0	0.985	0.005	0.01	0.009
1374		49197	46455	1858	884	73	46455	25	282	1551	0	0.944	0.038	0.018	0.001
1375		49197	48834	207	156	662	99	27	81	48834	0	0.993	0.004	0.003	0.013
1376		49196	47550	1155	491	2499	92	47550	400	663	0	0.967	0.023	0.01	0.051
1377		49190	47392	1367	431	529	1048	307	47392	12	0	0.963	0.028	0.009	0.011
1378		49190	48301	655	234	7385	185	48301	443	27	0	0.982	0.013	0.005	0.15
1379		49191	42095	777	6319	274	42095	564	180	33	0	0.856	0.016	0.128	0.006
1380		49192	48333	192	667	37	48333	97	49	46	0	0.983	0.004	0.014	0.001
1381		49191	48553	306	332	197	48553	28	231	47	0	0.987	0.006	0.007	0.004
1382		49189	48091	662	436	111	48091	58	387	217	0	0.978	0.013	0.009	0.002
1383		49187	45783	2631	773	138	39	45783	2430	162	0	0.931	0.053	0.016	0.003
1384		49187	47933	712	542	7814	132	55	525	47933	0	0.975	0.014	0.011	0.159
1385		49187	43592	4192	1403	601	30	43592	4142	20	0	0.886	0.085	0.029	0.012
1386		49188	47415	1173	600	742	313	840	47415	20	0	0.964	0.024	0.012	0.015
1387		49188	46805	2176	207	1413	740	1419	46805	17	0	0.952	0.044	0.004	0.029
1388		49188	46730	1342	1116	31	46730	119	202	1021	0	0.95	0.027	0.023	0.001
1389		49188	48473	513	202	904	25	28	460	48473	0	0.985	0.01	0.004	0.018
1390		49188	48676	210	302	917	14	48676	142	54	0	0.99	0.004	0.006	0.019
1391		49188	48042	926	220	478	339	48042	557	30	0	0.977	0.019	0.004	0.01
1392		49187	45978	2300	909	4911	106	2173	45978	21	0	0.935	0.047	0.018	0.1
1393		49186	31558	5286	12342	83	31558	1226	610	3450	0	0.642	0.107	0.251	0.002
1394		49186	48497	269	420	314	19	78	172	48497	0	0.986	0.005	0.009	0.006
1395		49186	42677	1570	4939	3410	18	42677	105	1447	0	0.868	0.032	0.1	0.069
1396		49185	44578	661	3946	1270	286	44578	280	95	0	0.906	0.013	0.08	0.026
1397		49184	38876	5458	4850	730	38876	611	4586	261	0	0.79	0.111	0.099	0.015
1398		49185	45518	1518	2149	972	14	45518	1489	15	0	0.925	0.031	0.044	0.02
1399		49184	40333	5095	3756	724	40333	1421	3651	23	0	0.82	0.104	0.076	0.015
1400		49182	35210	2234	11738	1712	369	35210	1844	21	0	0.716	0.045	0.239	0.035
1401		49183	45176	1493	2514	349	579	45176	905	9	0	0.919	0.03	0.051	0.007
1402		49182	48341	632	209	2442	237	48341	384	11	0	0.983	0.013	0.004	0.05
1403		49181	46662	2308	211	3136	1468	46662	830	10	0	0.949	0.047	0.004	0.064
1404		49181	47176	1775	230	1185	276	47176	1488	11	0	0.959	0.036	0.005	0.024
1405		49181	46942	1791	448	752	46942	367	1377	47	0	0.954	0.036	0.009	0.015
1406		49184	46422	179	2583	4516	32	46422	56	91	0	0.944	0.004	0.053	0.092
1407		49186	37583	10165	1438	88	9088	976	101	37583	0	0.764	0.207	0.029	0.002
1408		49187	48727	318	142	47	266	12	40	48727	0	0.991	0.006	0.003	0.001
1409		49187	48479	596	112	1176	573	17	6	48479	0	0.986	0.012	0.002	0.024
1410		49187	48579	75	533	27	48579	10	10	55	0	0.988	0.002	0.011	0.001
1411		49187	48908	31	248	26	48908	2	11	18	0	0.994	0.001	0.005	0.001
1412		49187	48893	114	180	261	48893	22	19	73	0	0.994	0.002	0.004	0.005
1413		49186	48360	203	623	359	25	48360	170	8	0	0.983	0.004	0.013	0.007
1414		49186	48378	284	524	76	48378	19	93	172	0	0.984	0.006	0.011	0.002
1415		49186	48262	361	563	124	320	12	29	48262	0	0.981	0.007	0.011	0.003
1416		49186	48600	495	91	1094	85	48600	396	14	0	0.988	0.01	0.002	0.022
1417		49188	48117	871	200	191	48117	17	48	806	0	0.978	0.018	0.004	0.004
1418		49188	49034	37	117	139	11	13	13	49034	0	0.997	0.001	0.002	0.003
1419		49187	48768	166	253	60	18	135	48768	13	0	0.991	0.003	0.005	0.001
1420		49186	49054	27	105	389	20	4	3	49054	0	0.997	0.001	0.002	0.008
1421		49186	48877	42	267	100	48877	3	5	34	0	0.994	0.001	0.005	0.002
1422		49185	47724	780	681	262	29	726	47724	25	0	0.97	0.016	0.014	0.005
1423		49184	48253	376	555	932	68	300	48253	8	0	0.981	0.008	0.011	0.019
1424		49184	47722	159	1303	1089	47722	63	93	3	0	0.97	0.003	0.026	0.022
1425		49183	44060	2374	2749	329	44060	37	2332	5	0	0.896	0.048	0.056	0.007
1426		49182	44098	1218	3866	1328	278	44098	936	4	0	0.897	0.025	0.079	0.027
1427		49181	44083	2055	3043	5612	720	44083	1326	9	0	0.896	0.042	0.062	0.114
1428		49180	42821	1671	4688	622	411	1253	42821	7	0	0.871	0.034	0.095	0.013
1429		49180	46075	2735	370	1725	2099	601	46075	35	0	0.937	0.056	0.008	0.035
1430		49180	44071	4467	642	2073	339	4106	44071	22	0	0.896	0.091	0.013	0.042
1431		49180	46864	723	1593	74	46864	38	412	273	0	0.953	0.015	0.032	0.002
1432		49179	47769	513	897	85	369	22	122	47769	0	0.971	0.01	0.018	0.002
1433		49179	47936	773	470	1446	146	47936	616	11	0	0.975	0.016	0.01	0.029
1434		49179	48173	155	851	595	48173	6	113	36	0	0.98	0.003	0.017	0.012
1435		49179	48473	147	559	212	48473	20	24	103	0	0.986	0.003	0.011	0.004
1436		49179	48347	303	529	638	69	225	48347	9	0	0.983	0.006	0.011	0.013
1437		49177	46233	224	2720	120	46233	59	130	35	0	0.94	0.005	0.055	0.002
1438		49176	48832	217	127	313	48832	23	67	127	0	0.993	0.004	0.003	0.006
1439		49176	48618	447	111	280	48618	98	207	142	0	0.989	0.009	0.002	0.006
1440		49175	48003	1041	131	166	13	48003	984	44	0	0.976	0.021	0.003	0.003
1441		49175	48723	166	286	3308	59	87	20	48723	0	0.991	0.003	0.006	0.067
1442		49175	46336	221	2618	48	46336	95	95	31	0	0.942	0.004	0.053	0.001
1443		49174	47534	254	1386	94	47534	67	88	99	0	0.967	0.005	0.028	0.002
1444		49173	48831	295	47	223	48831	4	31	260	0	0.993	0.006	0.001	0.005
1445		49173	48968	108	97	1011	54	20	34	48968	0	0.996	0.002	0.002	0.021
1446		49173	47937	299	937	568	47	154	47937	98	0	0.975	0.006	0.019	0.012
1447		49167	46811	1617	739	327	300	1292	46811	25	0	0.952	0.033	0.015	0.007
1448		49164	46239	1000	1925	2165	254	726	46239	20	0	0.941	0.02	0.039	0.044
1449		49163	44721	723	3719	665	44721	503	157	63	0	0.91	0.015	0.076	0.014
1450		49151	43172	565	5414	165	43172	33	365	167	0	0.878	0.011	0.11	0.003
1451		49150	40677	2422	6051	206	174	40677	2080	168	0	0.828	0.049	0.123	0.004
1452		49150	46400	526	2224	1456	335	86	46400	105	0	0.944	0.011	0.045	0.03
1453		49146	42186	1509	5451	247	42186	153	528	828	0	0.858	0.031	0.111	0.005
1454		49141	45597	1766	1778	108	45597	13	85	1668	0	0.928	0.036	0.036	0.002
1455		49133	44190	833	4110	774	546	6	281	44190	0	0.899	0.017	0.084	0.016
1456		49132	42072	3081	3979	835	794	42072	1054	1233	0	0.856	0.063	0.081	0.017
1457		49123	38392	2601	8130	3081	1812	95	38392	694	0	0.782	0.053	0.166	0.063
1458		49121	41937	1070	6114	740	41937	248	332	490	0	0.854	0.022	0.124	0.015
1459		49119	38280	5156	5683	2141	808	4271	38280	77	0	0.779	0.105	0.116	0.044
1460		49119	38464	1340	9315	164	38464	307	532	501	0	0.783	0.027	0.19	0.003
1461		49118	34800	6969	7349	579	757	34800	6169	43	0	0.708	0.142	0.15	0.012
1462		49116	44898	684	3534	71	56	613	44898	15	0	0.914	0.014	0.072	0.001
1463		49116	47331	465	1320	131	47331	131	329	5	0	0.964	0.009	0.027	0.003
1464		49116	48262	277	577	537	48262	163	106	8	0	0.983	0.006	0.012	0.011
1465		49116	33099	1469	14548	508	402	33099	1060	7	0	0.674	0.03	0.296	0.01
1466		49116	48948	74	94	10	3	48948	64	7	0	0.997	0.002	0.002	0
1467		49116	49059	13	44	69	5	49059	3	5	0	0.999	0	0.001	0.001
1468		49109	48671	115	323	51	68	48671	11	36	0	0.991	0.002	0.007	0.001
1469		49109	47984	345	780	57	47984	231	13	101	0	0.977	0.007	0.016	0.001
1470		49109	33190	234	15685	142	221	2	11	33190	0	0.676	0.005	0.319	0.003
1471		49109	47682	142	1285	257	91	3	48	47682	0	0.971	0.003	0.026	0.005
1472		49102	45943	2412	747	601	236	75	2101	45943	0	0.936	0.049	0.015	0.012
1473		49099	46156	1658	1285	2515	1212	401	46156	45	0	0.94	0.034	0.026	0.051
1474		49093	43257	5669	167	1914	4067	177	43257	1425	0	0.881	0.115	0.003	0.039
1475		49091	44357	3434	1300	1708	3323	15	96	44357	0	0.904	0.07	0.026	0.035
1476		49088	48236	767	85	657	310	84	373	48236	0	0.983	0.016	0.002	0.013
1477		49081	47642	1261	178	362	523	639	47642	99	0	0.971	0.026	0.004	0.007
1478		49074	48238	474	362	1676	198	48238	241	35	0	0.983	0.01	0.007	0.034
1479		49067	47407	732	928	747	47407	132	301	299	0	0.966	0.015	0.019	0.015
1480		49066	47901	773	392	1312	47901	166	222	385	0	0.976	0.016	0.008	0.027
1481		49057	40505	1433	7119	3174	715	509	40505	209	0	0.826	0.029	0.145	0.065
1482		49017	37216	9435	2366	3779	1874	7495	37216	66	0	0.759	0.192	0.048	0.077
1483		49014	46737	2028	249	705	502	1354	46737	172	0	0.954	0.041	0.005	0.014
1484		49003	46438	907	1658	818	11	46438	864	32	0	0.948	0.019	0.034	0.017
1485		48999	48065	713	221	368	584	59	70	48065	0	0.981	0.015	0.005	0.008
1486		48989	43758	5058	173	143	11	5042	43758	5	0	0.893	0.103	0.004	0.003
1487		48989	48758	105	126	282	56	36	13	48758	0	0.995	0.002	0.003	0.006
1488		48989	48596	34	359	94	16	48596	12	6	0	0.992	0.001	0.007	0.002
1489		48981	48806	29	146	539	9	48806	10	10	0	0.996	0.001	0.003	0.011
1490		48935	45927	2499	509	14	45927	50	1132	1317	0	0.939	0.051	0.01	0
1491		48930	48827	34	69	125	4	2	28	48827	0	0.998	0.001	0.001	0.003
1492		48923	46357	890	1676	1241	13	46357	113	764	0	0.948	0.018	0.034	0.025
1493		48915	45621	162	3132	162	35	45621	119	8	0	0.933	0.003	0.064	0.003
1494		48824	44746	737	3341	221	44746	42	623	72	0	0.916	0.015	0.068	0.005
1495		48804	47501	355	948	126	3	47501	351	1	0	0.973	0.007	0.019	0.003
1496		48710	45772	1091	1847	507	45772	99	986	6	0	0.94	0.022	0.038	0.01
1497		48707	40140	1565	7002	474	44	40140	1517	4	0	0.824	0.032	0.144	0.01
1498		48689	48516	115	58	103	47	48516	60	8	0	0.996	0.002	0.001	0.002
1499		48604	47891	334	379	250	109	47891	171	54	0	0.985	0.007	0.008	0.005
1500		48527	42504	4850	1173	478	984	183	42504	3683	0	0.876	0.1	0.024	0.01
1501		48515	47400	694	421	222	682	7	5	47400	0	0.977	0.014	0.009	0.005
1502		48504	47621	481	402	1674	426	30	25	47621	0	0.982	0.01	0.008	0.035
1503		48389	47865	121	403	206	47865	11	10	100	0	0.989	0.003	0.008	0.004
1504		48219	47907	205	107	85	188	6	11	47907	0	0.994	0.004	0.002	0.002
1505		48117	46413	1492	212	1384	136	46413	1317	39	0	0.965	0.031	0.004	0.029
1506		47907	46902	517	488	669	147	358	46902	12	0	0.979	0.011	0.01	0.014
1507		47416	46051	364	1001	144	46051	10	61	293	0	0.971	0.008	0.021	0.003
1508		47072	46969	59	44	11	43	1	15	46969	0	0.998	0.001	0.001	0
1509		47045	46469	534	42	23	10	46469	513	11	0	0.988	0.011	0.001	0
1510		46477	46410	62	5	1293	46410	12	47	3	0	0.999	0.001	0	0.028
1511		35293	33979	1309	5	149	33979	4	187	1118	0	0.963	0.037	0	0.004
1512		33724	32747	972	5	852	32747	16	618	338	0	0.971	0.029	0	0.025
1513		28727	26581	2141	5	802	26581	127	106	1908	0	0.925	0.075	0	0.028
1514		25157	22474	2678	5	1672	22474	65	493	2120	0	0.893	0.106	0	0.066
1515		19277	16730	2542	5	714	16730	227	523	1792	0	0.868	0.132	0	0.037
1516		17534	15997	1532	5	1665	15997	53	966	513	0	0.912	0.087	0	0.095
1517		14194	12860	1329	5	1057	12860	66	481	782	0	0.906	0.094	0	0.074
1518		12561	11351	1205	5	987	11351	22	1065	118	0	0.904	0.096	0	0.079
1519		10951	10034	912	5	368	10034	20	744	148	0	0.916	0.083	0	0.034
1520		10218	9489	724	5	326	9489	12	656	56	0	0.929	0.071	0	0.032
1521		9293	8966	322	5	123	8966	14	255	53	0	0.965	0.035	0.001	0.013
1522		8498	8193	299	6	71	8193	15	233	51	0	0.964	0.035	0.001	0.008
1523		7710	7534	170	6	48	7534	15	97	58	0	0.977	0.022	0.001	0.006
1524		6630	6473	151	6	41	6473	12	75	64	0	0.976	0.023	0.001	0.006
1525		5710	5604	100	6	17	5604	7	40	53	0	0.981	0.018	0.001	0.003
1526		4551	4414	131	6	19	4414	14	47	70	0	0.97	0.029	0.001	0.004
1527		3582	3493	83	6	23	3493	13	28	42	0	0.975	0.023	0.002	0.006
1528		2608	2498	103	7	11	2498	13	36	54	0	0.958	0.039	0.003	0.004
1529		1954	1877	70	7	9	1877	12	20	38	0	0.961	0.036	0.004	0.005
1530		1366	1289	70	7	5	1289	8	25	37	0	0.944	0.051	0.005	0.004
1531		1047	1002	38	7	8	1002	8	11	19	0	0.957	0.036	0.007	0.008
1532		753	710	36	7	6	710	6	10	20	0	0.943	0.048	0.009	0.008
1533		564	539	18	7	2	539	3	9	6	0	0.956	0.032	0.012	0.004
1534		424	407	10	7	0	407	2	3	5	0	0.96	0.024	0.017	0
1535		328	311	10	7	1	311	1	3	6	0	0.948	0.03	0.021	0.003
1536		259	247	5	7	1	247	0	3	2	0	0.954	0.019	0.027	0.004
1537		215	200	8	7	0	200	2	5	1	0	0.93	0.037	0.033	0
1538		170	161	2	7	1	161	0	2	0	0	0.947	0.012	0.041	0.006
1539		134	125	2	7	1	125	0	1	1	0	0.933	0.015	0.052	0.007
1540		118	109	2	7	0	109	0	0	2	0	0.924	0.017	0.059	0
1541		99	92	0	7	0	92	0	0	0	0	0.929	0	0.071	0
1542		81	72	2	7	0	72	0	1	1	0	0.889	0.025	0.086	0
1543		76	69	0	7	0	69	0	0	0	0	0.908	0	0.092	0
1544		72	62	3	7	0	62	1	1	1	0	0.861	0.042	0.097	0
1545		68	60	1	7	0	60	0	0	1	0	0.882	0.015	0.103	0
1546		66	58	1	7	0	58	0	1	0	0	0.879	0.015	0.106	0
1547		65	56	2	7	0	56	0	2	0	0	0.862	0.031	0.108	0
1548		65	57	1	7	0	57	0	1	0	0	0.877	0.015	0.108	0
1549		62	55	0	7	0	55	0	0	0	0	0.887	0	0.113	0
1550		61	53	1	7	0	53	0	0	1	0	0.869	0.016	0.115	0
1551		61	53	1	7	0	53	0	0	1	0	0.869	0.016	0.115	0
1552		59	51	1	7	0	51	0	0	1	0	0.864	0.017	0.119	0
1553		58	50	1	7	0	50	1	0	0	0	0.862	0.017	0.121	0
1554		57	49	1	7	0	49	0	1	0	0	0.86	0.018	0.123	0
1555		57	49	1	7	0	49	0	0	1	0	0.86	0.018	0.123	0
1556		57	50	0	7	0	50	0	0	0	0	0.877	0	0.123	0
1557		57	49	1	7	0	49	0	1	0	0	0.86	0.018	0.123	0
1558		55	46	2	7	0	46	0	0	2	0	0.836	0.036	0.127	0
1559		55	43	1	11	0	43	0	1	0	0	0.782	0.018	0.2	0
1560		54	41	1	12	0	41	0	0	1	0	0.759	0.019	0.222	0
1561		53	40	1	12	0	40	0	0	1	0	0.755	0.019	0.226	0
1562		53	40	0	13	0	40	0	0	0	0	0.755	0	0.245	0
1563		53	39	1	13	0	39	0	1	0	0	0.736	0.019	0.245	0
1564		53	40	0	13	2	40	0	0	0	0	0.755	0	0.245	0.038
1565		52	37	1	14	1	37	0	1	0	0	0.712	0.019	0.269	0.019
1566		52	36	1	15	1	36	0	0	1	0	0.692	0.019	0.288	0.019
1567		51	34	2	15	2	34	0	0	2	0	0.667	0.039	0.294	0.039
1568		51	36	0	15	0	36	0	0	0	0	0.706	0	0.294	0
1569		51	29	4	18	2	29	0	3	1	0	0.569	0.078	0.353	0.039
1570		51	29	0	22	0	29	0	0	0	0	0.569	0	0.431	0
1571		49	13	5	31	0	5	0	13	0	0	0.265	0.102	0.633	0
1572		48	11	3	34	0	3	0	0	11	0	0.229	0.062	0.708	0
1573		47	0	10	37	0	8	0	0	2	0	0	0.213	0.787	0
1574		48	19	0	29	0	19	0	0	0	0	0.396	0	0.604	0
1575		48	14	7	27	0	5	0	14	2	0	0.292	0.146	0.562	0
1576		48	36	2	10	2	36	0	0	2	0	0.75	0.042	0.208	0.042
1577		46	37	1	8	0	37	0	0	1	0	0.804	0.022	0.174	0
1578		46	39	0	7	1	39	0	0	0	0	0.848	0	0.152	0.022
1579		46	38	1	7	0	38	0	1	0	0	0.826	0.022	0.152	0
1580		46	36	3	7	0	36	0	2	1	0	0.783	0.065	0.152	0
1581		46	39	0	7	0	39	0	0	0	0	0.848	0	0.152	0
1582		47	39	1	7	1	39	0	1	0	0	0.83	0.021	0.149	0.021
1583		48	40	1	7	0	40	0	1	0	0	0.833	0.021	0.146	0
1584		48	40	1	7	0	40	0	1	0	0	0.833	0.021	0.146	0
1585		48	39	2	7	0	39	0	1	1	0	0.812	0.042	0.146	0
1586		47	38	2	7	0	38	0	2	0	0	0.809	0.043	0.149	0
1587		47	39	1	7	0	39	0	1	0	0	0.83	0.021	0.149	0
1588		47	39	1	7	0	39	0	1	0	0	0.83	0.021	0.149	0
1589		47	39	1	7	0	39	0	1	0	0	0.83	0.021	0.149	0
1590		46	39	0	7	0	39	0	0	0	0	0.848	0	0.152	0
1591		46	39	0	7	1	39	0	0	0	0	0.848	0	0.152	0.022
1592		45	38	0	7	0	38	0	0	0	0	0.844	0	0.156	0
1593		44	35	2	7	0	35	0	1	1	0	0.795	0.045	0.159	0
1594		43	36	0	7	1	36	0	0	0	0	0.837	0	0.163	0.023
1595		41	33	1	7	0	33	0	1	0	0	0.805	0.024	0.171	0
1596		41	34	0	7	0	34	0	0	0	0	0.829	0	0.171	0
1597		40	32	1	7	0	32	0	1	0	0	0.8	0.025	0.175	0
1598		40	33	0	7	1	33	0	0	0	0	0.825	0	0.175	0.025
1599		40	32	1	7	0	32	0	1	0	0	0.8	0.025	0.175	0
1600		39	32	0	7	0	32	0	0	0	0	0.821	0	0.179	0
1601		38	30	1	7	0	30	0	0	1	0	0.789	0.026	0.184	0
1602		36	28	1	7	0	28	0	1	0	0	0.778	0.028	0.194	0
1603		35	26	2	7	0	26	0	0	2	0	0.743	0.057	0.2	0
1604		35	28	0	7	0	28	0	0	0	0	0.8	0	0.2	0
1605		35	28	0	7	1	28	0	0	0	0	0.8	0	0.2	0.029
1606		33	26	0	7	0	26	0	0	0	0	0.788	0	0.212	0
1607		33	26	0	7	0	26	0	0	0	0	0.788	0	0.212	0
1608		33	25	1	7	0	25	0	0	1	0	0.758	0.03	0.212	0
1609		33	26	0	7	0	26	0	0	0	0	0.788	0	0.212	0
1610		33	26	0	7	0	26	0	0	0	0	0.788	0	0.212	0
1611		33	27	0	6	1	27	0	0	0	0	0.818	0	0.182	0.03
1612		33	27	0	6	0	27	0	0	0	0	0.818	0	0.182	0
1613		32	26	0	6	0	26	0	0	0	0	0.812	0	0.188	0
1614		32	26	0	6	0	26	0	0	0	0	0.812	0	0.188	0
1615		32	26	0	6	0	26	0	0	0	0	0.812	0	0.188	0
1616		32	25	1	6	0	25	0	1	0	0	0.781	0.031	0.188	0
1617		32	26	1	5	0	26	0	0	1	0	0.812	0.031	0.156	0
1618		32	27	1	4	0	27	0	0	1	0	0.844	0.031	0.125	0
1619		32	27	1	4	0	27	0	0	1	0	0.844	0.031	0.125	0
1620		32	26	2	4	0	26	0	2	0	0	0.812	0.062	0.125	0
1621		31	25	2	4	0	25	0	0	2	0	0.806	0.065	0.129	0
1622		30	25	1	4	0	25	0	0	1	0	0.833	0.033	0.133	0
1623		30	24	2	4	0	24	1	1	0	0	0.8	0.067	0.133	0
1624		30	22	4	4	0	22	0	0	4	0	0.733	0.133	0.133	0
1625		30	23	4	3	0	23	1	1	2	0	0.767	0.133	0.1	0
1626		30	26	1	3	0	26	0	1	0	0	0.867	0.033	0.1	0
1627		32	27	2	3	0	27	0	1	1	0	0.844	0.062	0.094	0
1628		31	24	4	3	0	24	2	0	2	0	0.774	0.129	0.097	0
1629		32	28	1	3	0	28	0	0	1	0	0.875	0.031	0.094	0
1630		32	28	1	3	0	28	0	0	1	0	0.875	0.031	0.094	0
1631		32	26	3	3	0	26	0	0	3	0	0.812	0.094	0.094	0
1632		32	28	1	3	0	28	0	0	1	0	0.875	0.031	0.094	0
1633		30	27	0	3	0	27	0	0	0	0	0.9	0	0.1	0
1634		29	26	0	3	0	26	0	0	0	0	0.897	0	0.103	0
1635		25	20	2	3	0	20	0	0	2	0	0.8	0.08	0.12	0
1636		11	7	1	3	0	0	7	0	1	0	0.636	0.091	0.273	0
1637		11	8	0	3	1	0	0	0	8	0	0.727	0	0.273	0.091
1638		11	8	0	3	0	8	0	0	0	0	0.727	0	0.273	0
1639		11	8	0	3	1	0	0	0	8	0	0.727	0	0.273	0.091
1640		11	8	0	3	0	8	0	0	0	0	0.727	0	0.273	0
1641		11	4	0	7	0	0	4	0	0	0	0.364	0	0.636	0
1642		11	8	0	3	0	0	8	0	0	0	0.727	0	0.273	0
1643		11	8	0	3	0	8	0	0	0	0	0.727	0	0.273	0
1644		11	8	0	3	0	0	0	8	0	0	0.727	0	0.273	0
1645		11	6	0	5	0	0	6	0	0	0	0.545	0	0.455	0
1646		11	7	1	3	0	1	0	0	7	0	0.636	0.091	0.273	0
1647		11	8	0	3	0	0	0	0	8	0	0.727	0	0.273	0
1648		11	8	0	3	0	8	0	0	0	0	0.727	0	0.273	0
1649		11	8	0	3	0	0	0	8	0	0	0.727	0	0.273	0
1650		11	8	0	3	0	0	8	0	0	0	0.727	0	0.273	0
1651		11	8	0	3	0	0	8	0	0	0	0.727	0	0.273	0
1652		11	8	0	3	0	0	8	0	0	0	0.727	0	0.273	0
1653		11	7	1	3	0	1	0	0	7	0	0.636	0.091	0.273	0
1654		11	8	0	3	0	0	0	0	8	0	0.727	0	0.273	0
1655		11	8	0	3	0	0	0	0	8	0	0.727	0	0.273	0
1656		11	8	0	3	0	0	8	0	0	0	0.727	0	0.273	0
1657		11	8	0	3	1	0	8	0	0	0	0.727	0	0.273	0.091
1658		11	8	0	3	0	0	8	0	0	0	0.727	0	0.273	0
1659		11	7	1	3	0	1	0	0	7	0	0.636	0.091	0.273	0
1660		11	6	1	4	0	1	0	6	0	0	0.545	0.091	0.364	0
1661		11	6	1	4	0	0	6	1	0	0	0.545	0.091	0.364	0
1662		11	7	0	4	0	0	0	0	7	0	0.636	0	0.364	0
1663		11	7	0	4	0	7	0	0	0	0	0.636	0	0.364	0
1664		11	8	0	3	0	0	8	0	0	0	0.727	0	0.273	0
1665		11	8	0	3	0	0	0	8	0	0	0.727	0	0.273	0
1666		11	8	0	3	0	0	0	0	8	0	0.727	0	0.273	0
1667		11	8	0	3	0	0	8	0	0	0	0.727	0	0.273	0
1668		11	8	0	3	0	8	0	0	0	0	0.727	0	0.273	0
1669		11	8	0	3	0	0	0	0	8	0	0.727	0	0.273	0
1670		11	8	0	3	0	8	0	0	0	0	0.727	0	0.273	0
1671		11	8	0	3	0	0	0	0	8	0	0.727	0	0.273	0
1672		11	8	0	3	0	0	0	0	8	0	0.727	0	0.273	0
1673		11	8	0	3	0	0	8	0	0	0	0.727	0	0.273	0
1674		11	8	0	3	0	0	8	0	0	0	0.727	0	0.273	0
1675		11	8	0	3	0	0	0	8	0	0	0.727	0	0.273	0
1676		11	7	0	4	0	0	0	0	7	0	0.636	0	0.364	0
1677		11	7	1	3	0	1	7	0	0	0	0.636	0.091	0.273	0
1678		11	8	0	3	0	8	0	0	0	0	0.727	0	0.273	0
1679		11	8	0	3	0	0	0	8	0	0	0.727	0	0.273	0
1680		11	8	0	3	0	0	0	0	8	0	0.727	0	0.273	0
1681		11	8	0	3	0	0	8	0	0	0	0.727	0	0.273	0
1682		11	7	0	4	0	7	0	0	0	0	0.636	0	0.364	0
1683		11	8	0	3	0	8	0	0	0	0	0.727	0	0.273	0
1684		11	8	0	3	0	0	0	0	8	0	0.727	0	0.273	0
1685		11	8	0	3	0	0	8	0	0	0	0.727	0	0.273	0
1686		11	8	0	3	0	0	0	8	0	0	0.727	0	0.273	0
1687		11	8	0	3	1	0	0	8	0	0	0.727	0	0.273	0.091
1688		11	8	0	3	0	0	0	0	8	0	0.727	0	0.273	0
1689		11	8	0	3	0	0	0	0	8	0	0.727	0	0.273	0
1690		11	7	1	3	0	0	1	7	0	0	0.636	0.091	0.273	0
1691		11	8	0	3	0	0	0	0	8	0	0.727	0	0.273	0
1692		11	7	1	3	0	0	1	7	0	0	0.636	0.091	0.273	0
1693		11	8	0	3	0	8	0	0	0	0	0.727	0	0.273	0
1694		11	8	0	3	0	8	0	0	0	0	0.727	0	0.273	0
1695		11	8	0	3	0	0	0	8	0	0	0.727	0	0.273	0
1696		11	8	0	3	0	0	8	0	0	0	0.727	0	0.273	0
1697		11	7	1	3	0	7	0	1	0	0	0.636	0.091	0.273	0
1698		11	8	0	3	0	0	0	8	0	0	0.727	0	0.273	0
1699		11	8	0	3	0	0	0	0	8	0	0.727	0	0.273	0
1700		11	8	0	3	0	0	0	0	8	0	0.727	0	0.273	0
1701		11	8	0	3	0	0	0	8	0	0	0.727	0	0.273	0
1702		11	8	0	3	0	0	8	0	0	0	0.727	0	0.273	0
1703		11	7	0	4	1	7	0	0	0	0	0.636	0	0.364	0.091
1704		11	7	0	4	0	0	0	7	0	0	0.636	0	0.364	0
1705		11	7	0	4	0	7	0	0	0	0	0.636	0	0.364	0
1706		12	9	0	3	0	0	0	0	9	0	0.75	0	0.25	0
1707		12	9	0	3	1	0	9	0	0	0	0.75	0	0.25	0.083
1708		12	9	0	3	1	0	0	9	0	0	0.75	0	0.25	0.083
1709		12	9	0	3	0	0	0	0	9	0	0.75	0	0.25	0
1710		13	10	0	3	0	0	0	10	0	0	0.769	0	0.231	0
1711		13	10	0	3	2	0	0	10	0	0	0.769	0	0.231	0.154
1712		13	8	1	4	1	1	0	8	0	0	0.615	0.077	0.308	0.077
1713		13	9	0	4	0	0	9	0	0	0	0.692	0	0.308	0
1714		13	10	0	3	1	0	10	0	0	0	0.769	0	0.231	0.077
1715		13	8	0	5	0	0	0	8	0	0	0.615	0	0.385	0
1716		13	8	0	5	0	0	0	0	8	0	0.615	0	0.385	0
1717		13	9	2	2	0	0	2	9	0	0	0.692	0.154	0.154	0
1718		13	11	0	2	0	0	0	0	11	0	0.846	0	0.154	0
1719		13	10	1	2	0	0	1	10	0	0	0.769	0.077	0.154	0
1720		13	10	1	2	0	1	0	0	10	0	0.769	0.077	0.154	0
1721		13	11	0	2	0	11	0	0	0	0	0.846	0	0.154	0
1722		13	11	0	2	0	11	0	0	0	0	0.846	0	0.154	0
1723		13	11	0	2	0	11	0	0	0	0	0.846	0	0.154	0
1724		13	11	0	2	0	0	0	11	0	0	0.846	0	0.154	0
1725		13	10	1	2	0	0	1	10	0	0	0.769	0.077	0.154	0
1726		13	10	1	2	0	0	1	0	10	0	0.769	0.077	0.154	0
1727		13	10	1	2	0	0	1	10	0	0	0.769	0.077	0.154	0
1728		13	10	1	2	0	0	1	10	0	0	0.769	0.077	0.154	0
1729		13	11	1	1	0	11	0	0	1	0	0.846	0.077	0.077	0
1730		13	12	0	1	0	0	0	12	0	0	0.923	0	0.077	0
1731		13	12	0	1	0	0	12	0	0	0	0.923	0	0.077	0
1732		13	12	0	1	0	0	12	0	0	0	0.923	0	0.077	0
1733		13	10	1	2	1	0	1	0	10	0	0.769	0.077	0.154	0.077
1734		13	11	0	2	1	0	11	0	0	0	0.846	0	0.154	0.077
1735		13	11	0	2	1	0	0	11	0	0	0.846	0	0.154	0.077
1736		13	9	0	4	0	0	9	0	0	0	0.692	0	0.308	0
1737		13	8	3	2	1	8	1	2	0	0	0.615	0.231	0.154	0.077
1738		13	12	0	1	0	0	12	0	0	0	0.923	0	0.077	0
1739		13	11	1	1	0	11	0	1	0	0	0.846	0.077	0.077	0
1740		13	12	0	1	0	12	0	0	0	0	0.923	0	0.077	0
1741		13	7	3	3	0	0	3	7	0	0	0.538	0.231	0.231	0
1742		13	9	2	2	0	0	2	9	0	0	0.692	0.154	0.154	0
1743		13	11	0	2	0	0	11	0	0	0	0.846	0	0.154	0
1744		13	8	1	4	0	0	8	1	0	0	0.615	0.077	0.308	0
1745		13	7	2	4	1	7	1	1	0	0	0.538	0.154	0.308	0.077
1746		13	11	1	1	0	0	11	1	0	0	0.846	0.077	0.077	0
1747		13	11	0	2	0	11	0	0	0	0	0.846	0	0.154	0
1748		13	12	0	1	0	0	12	0	0	0	0.923	0	0.077	0
1749		13	9	1	3	0	9	0	1	0	0	0.692	0.077	0.231	0
1750		13	11	1	1	0	11	0	1	0	0	0.846	0.077	0.077	0
1751		13	11	1	1	0	0	11	1	0	0	0.846	0.077	0.077	0
1752		13	12	0	1	1	12	0	0	0	0	0.923	0	0.077	0.077
1753		13	12	0	1	1	0	0	12	0	0	0.923	0	0.077	0.077
1754		13	8	3	2	0	8	2	0	1	0	0.615	0.231	0.154	0
1755		13	9	2	2	0	1	9	1	0	0	0.692	0.154	0.154	0
1756		13	10	2	1	1	0	1	1	10	0	0.769	0.154	0.077	0.077
1757		13	11	1	1	0	11	0	0	1	0	0.846	0.077	0.077	0
1758		13	10	1	2	0	0	0	1	10	0	0.769	0.077	0.154	0
1759		13	12	0	1	0	0	12	0	0	0	0.923	0	0.077	0
1760		13	12	0	1	0	0	12	0	0	0	0.923	0	0.077	0
1761		13	10	0	3	0	0	0	0	10	0	0.769	0	0.231	0
1762		13	10	0	3	0	0	0	0	10	0	0.769	0	0.231	0
1763		13	11	0	2	0	11	0	0	0	0	0.846	0	0.154	0
1764		13	12	0	1	0	12	0	0	0	0	0.923	0	0.077	0
1765		13	10	1	2	0	0	1	0	10	0	0.769	0.077	0.154	0
1766		13	12	0	1	0	0	12	0	0	0	0.923	0	0.077	0
1767		13	10	0	3	0	10	0	0	0	0	0.769	0	0.231	0
1768		13	10	0	3	0	0	0	10	0	0	0.769	0	0.231	0
1769		13	9	1	3	0	9	0	1	0	0	0.692	0.077	0.231	0
1770		13	10	1	2	1	10	1	0	0	0	0.769	0.077	0.154	0.077
1771		13	10	1	2	0	10	0	0	1	0	0.769	0.077	0.154	0
1772		13	10	0	3	0	0	0	0	10	0	0.769	0	0.231	0
1773		13	10	0	3	0	0	0	10	0	0	0.769	0	0.231	0
1774		13	10	0	3	0	0	0	0	10	0	0.769	0	0.231	0
1775		13	10	0	3	0	0	0	10	0	0	0.769	0	0.231	0
1776		13	10	1	2	0	10	1	0	0	0	0.769	0.077	0.154	0
1777		13	11	0	2	0	11	0	0	0	0	0.846	0	0.154	0
1778		13	11	0	2	0	11	0	0	0	0	0.846	0	0.154	0
1779		13	10	0	3	0	0	0	0	10	0	0.769	0	0.231	0
1780		13	11	0	2	0	0	11	0	0	0	0.846	0	0.154	0
1781		13	11	0	2	0	0	11	0	0	0	0.846	0	0.154	0
1782		13	9	1	3	0	1	0	9	0	0	0.692	0.077	0.231	0
1783		13	5	1	7	0	1	0	0	5	0	0.385	0.077	0.538	0
1784		13	9	1	3	0	1	0	0	9	0	0.692	0.077	0.231	0
1785		13	10	0	3	0	0	0	0	10	0	0.769	0	0.231	0
1786		13	10	0	3	0	0	0	0	10	0	0.769	0	0.231	0
1787		13	11	0	2	0	0	0	11	0	0	0.846	0	0.154	0
1788		13	11	0	2	0	0	0	0	11	0	0.846	0	0.154	0
1789		13	11	0	2	0	0	11	0	0	0	0.846	0	0.154	0
1790		13	11	0	2	0	0	11	0	0	0	0.846	0	0.154	0
1791		13	10	0	3	1	0	0	10	0	0	0.769	0	0.231	0.077
1792		13	9	1	3	1	9	1	0	0	0	0.692	0.077	0.231	0.077
1793		13	9	0	4	0	9	0	0	0	0	0.692	0	0.308	0
1794		13	10	0	3	0	0	0	10	0	0	0.769	0	0.231	0
1795		13	10	0	3	0	0	0	0	10	0	0.769	0	0.231	0
1796		13	9	1	3	0	9	1	0	0	0	0.692	0.077	0.231	0
1797		13	9	1	3	0	1	0	0	9	0	0.692	0.077	0.231	0
1798		13	10	0	3	0	0	0	10	0	0	0.769	0	0.231	0
1799		13	10	0	3	0	0	0	0	10	0	0.769	0	0.231	0
1800		13	10	0	3	0	10	0	0	0	0	0.769	0	0.231	0
1801		13	10	0	3	0	0	0	0	10	0	0.769	0	0.231	0
1802		13	11	0	2	0	0	11	0	0	0	0.846	0	0.154	0
1803		13	11	0	2	0	0	0	11	0	0	0.846	0	0.154	0
1804		13	11	0	2	0	11	0	0	0	0	0.846	0	0.154	0
1805		13	9	1	3	0	9	0	1	0	0	0.692	0.077	0.231	0
1806		13	10	0	3	3	0	10	0	0	0	0.769	0	0.231	0.231
1807		13	11	0	2	0	0	0	11	0	0	0.846	0	0.154	0
1808		13	8	2	3	0	0	8	2	0	0	0.615	0.154	0.231	0
1809		13	5	4	4	0	5	2	2	0	0	0.385	0.308	0.308	0
1810		13	7	3	3	0	0	7	3	0	0	0.538	0.231	0.231	0
1811		13	7	0	6	0	7	0	0	0	0	0.538	0	0.462	0
1812		13	5	3	5	0	0	3	5	0	0	0.385	0.231	0.385	0
1813		13	9	1	3	0	0	1	9	0	0	0.692	0.077	0.231	0
1814		13	11	0	2	1	11	0	0	0	0	0.846	0	0.154	0.077
1815		13	11	0	2	0	11	0	0	0	0	0.846	0	0.154	0
1816		13	11	0	2	0	0	0	11	0	0	0.846	0	0.154	0
1817		13	11	0	2	0	0	0	11	0	0	0.846	0	0.154	0
1818		13	10	0	3	0	0	0	0	10	0	0.769	0	0.231	0
1819		13	10	0	3	0	0	10	0	0	0	0.769	0	0.231	0
1820		13	8	0	5	1	0	0	0	8	0	0.615	0	0.385	0.077
1821		13	8	0	5	0	0	0	8	0	0	0.615	0	0.385	0
1822		13	10	0	3	0	0	0	10	0	0	0.769	0	0.231	0
1823		13	10	0	3	0	0	0	0	10	0	0.769	0	0.231	0
1824		13	10	0	3	0	0	10	0	0	0	0.769	0	0.231	0
1825		13	10	0	3	0	0	0	0	10	0	0.769	0	0.231	0
1826		13	8	0	5	0	0	8	0	0	0	0.615	0	0.385	0
1827		13	9	0	4	0	0	0	9	0	0	0.692	0	0.308	0
1828		13	6	0	7	0	0	6	0	0	0	0.462	0	0.538	0
1829		13	6	0	7	0	6	0	0	0	0	0.462	0	0.538	0
1830		13	9	1	3	0	0	9	1	0	0	0.692	0.077	0.231	0
1831		14	11	0	3	0	0	0	11	0	0	0.786	0	0.214	0
1832		14	11	1	2	1	0	0	1	11	0	0.786	0.071	0.143	0.071
1833		14	12	0	2	0	0	12	0	0	0	0.857	0	0.143	0
1834		14	12	0	2	0	0	12	0	0	0	0.857	0	0.143	0
1835		14	12	0	2	0	0	12	0	0	0	0.857	0	0.143	0
1836		14	10	1	3	0	1	0	0	10	0	0.714	0.071	0.214	0
1837		14	9	2	3	0	0	9	2	0	0	0.643	0.143	0.214	0
1838		14	9	1	4	0	0	0	9	1	0	0.643	0.071	0.286	0
1839		14	11	1	2	0	0	1	11	0	0	0.786	0.071	0.143	0
1840		14	10	1	3	0	1	0	10	0	0	0.714	0.071	0.214	0
1841		14	11	0	3	0	0	11	0	0	0	0.786	0	0.214	0
1842		14	11	0	3	0	0	11	0	0	0	0.786	0	0.214	0
1843		14	10	1	3	0	10	0	0	1	0	0.714	0.071	0.214	0
1844		14	11	0	3	0	0	0	0	11	0	0.786	0	0.214	0
1845		14	11	0	3	0	0	0	11	0	0	0.786	0	0.214	0
1846		14	11	0	3	0	0	11	0	0	0	0.786	0	0.214	0
1847		14	9	2	3	0	1	0	1	9	0	0.643	0.143	0.214	0
1848		14	11	0	3	0	0	0	0	11	0	0.786	0	0.214	0
1849		14	11	0	3	0	0	0	0	11	0	0.786	0	0.214	0
1850		14	11	0	3	0	11	0	0	0	0	0.786	0	0.214	0
1851		14	11	0	3	0	11	0	0	0	0	0.786	0	0.214	0
1852		14	11	0	3	1	11	0	0	0	0	0.786	0	0.214	0.071
1853		14	11	0	3	2	0	11	0	0	0	0.786	0	0.214	0.143
1854		14	11	0	3	0	0	11	0	0	0	0.786	0	0.214	0
1855		14	11	0	3	0	0	0	11	0	0	0.786	0	0.214	0
1856		14	10	1	3	0	1	0	0	10	0	0.714	0.071	0.214	0
1857		14	10	1	3	0	0	0	10	1	0	0.714	0.071	0.214	0
1858		14	10	0	4	0	0	10	0	0	0	0.714	0	0.286	0
1859		14	11	0	3	0	0	0	0	11	0	0.786	0	0.214	0
1860		14	11	0	3	0	0	0	11	0	0	0.786	0	0.214	0
1861		14	11	0	3	0	0	0	0	11	0	0.786	0	0.214	0
1862		14	11	0	3	0	0	11	0	0	0	0.786	0	0.214	0
1863		14	11	0	3	0	0	11	0	0	0	0.786	0	0.214	0
1864		14	11	0	3	0	11	0	0	0	0	0.786	0	0.214	0
1865		14	11	0	3	0	0	0	0	11	0	0.786	0	0.214	0
1866		14	11	0	3	1	0	11	0	0	0	0.786	0	0.214	0.071
1867		14	11	0	3	0	0	0	11	0	0	0.786	0	0.214	0
1868		14	11	0	3	1	0	0	0	11	0	0.786	0	0.214	0.071
1869		14	10	1	3	0	0	10	1	0	0	0.714	0.071	0.214	0
1870		14	10	0	4	0	10	0	0	0	0	0.714	0	0.286	0
1871		14	9	1	4	0	0	1	9	0	0	0.643	0.071	0.286	0
1872		14	11	0	3	0	0	0	11	0	0	0.786	0	0.214	0
1873		14	11	0	3	0	11	0	0	0	0	0.786	0	0.214	0
1874		14	11	0	3	0	11	0	0	0	0	0.786	0	0.214	0
1875		14	11	0	3	0	0	0	11	0	0	0.786	0	0.214	0
1876		14	11	0	3	0	0	0	0	11	0	0.786	0	0.214	0
1877		14	7	1	6	0	7	0	0	1	0	0.5	0.071	0.429	0
1878		14	8	2	4	1	8	1	0	1	0	0.571	0.143	0.286	0.071
1879		14	10	1	3	1	0	0	10	1	0	0.714	0.071	0.214	0.071
1880		14	8	1	5	0	0	8	1	0	0	0.571	0.071	0.357	0
1881		14	9	2	3	0	1	0	1	9	0	0.643	0.143	0.214	0
1882		14	11	0	3	0	0	0	0	11	0	0.786	0	0.214	0
1883		14	11	0	3	0	0	11	0	0	0	0.786	0	0.214	0
1884		14	11	0	3	1	0	11	0	0	0	0.786	0	0.214	0.071
1885		14	9	2	3	0	9	0	2	0	0	0.643	0.143	0.214	0
1886		14	11	0	3	0	11	0	0	0	0	0.786	0	0.214	0
1887		14	6	1	7	0	0	6	1	0	0	0.429	0.071	0.5	0
1888		14	7	0	7	0	0	0	0	7	0	0.5	0	0.5	0
1889		14	10	0	4	0	0	10	0	0	0	0.714	0	0.286	0
1890		14	9	0	5	0	0	0	0	9	0	0.643	0	0.357	0
1891		14	9	1	4	0	0	9	1	0	0	0.643	0.071	0.286	0
1892		14	10	0	4	1	0	0	0	10	0	0.714	0	0.286	0.071
1893		14	11	0	3	0	0	0	0	11	0	0.786	0	0.214	0
1894		14	11	0	3	0	0	0	0	11	0	0.786	0	0.214	0
1895		14	11	0	3	0	0	0	0	11	0	0.786	0	0.214	0
1896		14	10	0	4	0	10	0	0	0	0	0.714	0	0.286	0
1897		14	11	0	3	0	0	0	0	11	0	0.786	0	0.214	0
1898		14	11	0	3	1	11	0	0	0	0	0.786	0	0.214	0.071
1899		14	10	0	4	0	0	0	0	10	0	0.714	0	0.286	0
1900		14	10	0	4	0	0	0	0	10	0	0.714	0	0.286	0
1901		14	10	0	4	1	0	10	0	0	0	0.714	0	0.286	0.071
1902		14	10	1	3	0	1	0	0	10	0	0.714	0.071	0.214	0
1903		14	11	0	3	0	0	0	0	11	0	0.786	0	0.214	0
1904		14	11	0	3	1	0	0	11	0	0	0.786	0	0.214	0.071
1905		14	11	0	3	0	0	0	11	0	0	0.786	0	0.214	0
1906		14	10	1	3	0	0	1	10	0	0	0.714	0.071	0.214	0
1907		14	11	0	3	0	0	0	0	11	0	0.786	0	0.214	0
1908		14	11	0	3	0	0	11	0	0	0	0.786	0	0.214	0
1909		14	11	0	3	0	0	0	0	11	0	0.786	0	0.214	0
1910		14	10	1	3	0	1	0	10	0	0	0.714	0.071	0.214	0
1911		14	10	1	3	0	10	1	0	0	0	0.714	0.071	0.214	0
1912		14	10	1	3	1	0	1	10	0	0	0.714	0.071	0.214	0.071
1913		14	11	0	3	0	0	0	11	0	0	0.786	0	0.214	0
1914		14	10	0	4	0	0	0	0	10	0	0.714	0	0.286	0
1915		14	11	0	3	0	0	0	0	11	0	0.786	0	0.214	0
1916		14	11	0	3	0	0	0	0	11	0	0.786	0	0.214	0
1917		14	11	0	3	0	0	11	0	0	0	0.786	0	0.214	0
1918		14	11	0	3	0	0	0	0	11	0	0.786	0	0.214	0
1919		14	10	0	4	0	0	10	0	0	0	0.714	0	0.286	0
1920		14	8	0	6	0	0	0	8	0	0	0.571	0	0.429	0
1921		14	8	0	6	0	0	8	0	0	0	0.571	0	0.429	0
1922		14	8	0	6	0	0	0	8	0	0	0.571	0	0.429	0
1923		14	7	1	6	0	1	0	7	0	0	0.5	0.071	0.429	0
1924		14	8	0	6	0	0	8	0	0	0	0.571	0	0.429	0
1925		14	11	0	3	0	0	11	0	0	0	0.786	0	0.214	0
1926		14	10	1	3	0	1	0	0	10	0	0.714	0.071	0.214	0
1927		14	10	0	4	0	0	10	0	0	0	0.714	0	0.286	0
1928		14	8	1	5	0	0	1	8	0	0	0.571	0.071	0.357	0
1929		14	8	0	6	0	0	0	8	0	0	0.571	0	0.429	0
1930		14	8	1	5	0	0	8	0	1	0	0.571	0.071	0.357	0
1931		14	8	2	4	0	2	8	0	0	0	0.571	0.143	0.286	0
1932		14	7	3	4	0	1	2	7	0	0	0.5	0.214	0.286	0
1933		14	9	1	4	1	0	9	1	0	0	0.643	0.071	0.286	0.071
1934		14	9	2	3	0	2	0	0	9	0	0.643	0.143	0.214	0
1935		14	8	2	4	1	1	8	1	0	0	0.571	0.143	0.286	0.071
1936		14	10	0	4	0	0	0	10	0	0	0.714	0	0.286	0
1937		14	6	0	8	0	0	6	0	0	0	0.429	0	0.571	0
1938		14	7	0	7	0	7	0	0	0	0	0.5	0	0.5	0
1939		14	10	1	3	0	0	10	1	0	0	0.714	0.071	0.214	0
1940		14	11	0	3	0	0	0	11	0	0	0.786	0	0.214	0
1941		14	11	0	3	0	0	0	0	11	0	0.786	0	0.214	0
1942		14	10	1	3	0	10	0	0	1	0	0.714	0.071	0.214	0
1943		14	9	1	4	2	0	9	1	0	0	0.643	0.071	0.286	0.143
1944		14	10	1	3	1	1	0	10	0	0	0.714	0.071	0.214	0.071
1945		14	8	2	4	0	0	8	2	0	0	0.571	0.143	0.286	0
1946		14	10	0	4	1	0	0	0	10	0	0.714	0	0.286	0.071
1947		14	9	2	3	0	0	9	2	0	0	0.643	0.143	0.214	0
1948		14	9	1	4	0	0	0	9	1	0	0.643	0.071	0.286	0
1949		14	10	0	4	0	0	0	0	10	0	0.714	0	0.286	0
1950		14	10	1	3	0	0	10	1	0	0	0.714	0.071	0.214	0
1951		14	11	0	3	0	0	0	0	11	0	0.786	0	0.214	0
1952		14	10	1	3	0	0	10	1	0	0	0.714	0.071	0.214	0
1953		14	11	0	3	0	0	0	11	0	0	0.786	0	0.214	0
1954		14	11	0	3	1	0	11	0	0	0	0.786	0	0.214	0.071
1955		14	10	1	3	0	1	0	0	10	0	0.714	0.071	0.214	0
1956		14	10	1	3	0	0	1	0	10	0	0.714	0.071	0.214	0
1957		14	10	0	4	0	0	0	10	0	0	0.714	0	0.286	0
1958		14	11	0	3	0	0	11	0	0	0	0.786	0	0.214	0
1959		14	10	0	4	2	0	0	0	10	0	0.714	0	0.286	0.143
1960		14	6	0	8	0	0	0	6	0	0	0.429	0	0.571	0
1961		14	10	1	3	1	0	0	10	1	0	0.714	0.071	0.214	0.071
1962		14	9	0	5	0	0	9	0	0	0	0.643	0	0.357	0
1963		14	7	3	4	0	0	0	3	7	0	0.5	0.214	0.286	0
1964		14	9	1	4	0	0	0	1	9	0	0.643	0.071	0.286	0
1965		14	10	0	4	0	0	10	0	0	0	0.714	0	0.286	0
1966		14	10	0	4	0	0	0	10	0	0	0.714	0	0.286	0
1967		14	9	1	4	0	0	0	1	9	0	0.643	0.071	0.286	0
1968		14	10	0	4	0	0	10	0	0	0	0.714	0	0.286	0
1969		14	10	1	3	0	1	0	0	10	0	0.714	0.071	0.214	0
1970		14	11	0	3	0	0	0	0	11	0	0.786	0	0.214	0
1971		14	11	0	3	0	0	11	0	0	0	0.786	0	0.214	0
1972		14	11	0	3	0	0	0	0	11	0	0.786	0	0.214	0
1973		14	11	0	3	0	11	0	0	0	0	0.786	0	0.214	0
1974		14	11	0	3	0	0	0	0	11	0	0.786	0	0.214	0
1975		14	11	0	3	0	0	11	0	0	0	0.786	0	0.214	0
1976		14	11	0	3	0	0	0	0	11	0	0.786	0	0.214	0
1977		14	11	0	3	0	0	0	0	11	0	0.786	0	0.214	0
1978		14	11	0	3	0	0	0	11	0	0	0.786	0	0.214	0
1979		14	11	0	3	0	11	0	0	0	0	0.786	0	0.214	0
1980		14	11	0	3	0	0	0	11	0	0	0.786	0	0.214	0
1981		14	10	0	4	0	0	10	0	0	0	0.714	0	0.286	0
1982		14	9	1	4	0	9	0	0	1	0	0.643	0.071	0.286	0
1983		14	11	0	3	0	0	0	0	11	0	0.786	0	0.214	0
1984		14	10	0	4	0	0	10	0	0	0	0.714	0	0.286	0
1985		14	9	0	5	2	0	0	9	0	0	0.643	0	0.357	0.143
1986		14	10	1	3	0	0	10	0	1	0	0.714	0.071	0.214	0
1987		14	9	1	4	0	9	0	0	1	0	0.643	0.071	0.286	0
1988		14	8	0	6	1	0	8	0	0	0	0.571	0	0.429	0.071
1989		14	10	1	3	0	1	0	10	0	0	0.714	0.071	0.214	0
1990		14	9	1	4	0	0	9	1	0	0	0.643	0.071	0.286	0
1991		14	10	1	3	0	10	0	1	0	0	0.714	0.071	0.214	0
1992		14	11	0	3	0	11	0	0	0	0	0.786	0	0.214	0
1993		14	11	0	3	0	11	0	0	0	0	0.786	0	0.214	0
1994		14	11	0	3	0	0	0	0	11	0	0.786	0	0.214	0
1995		14	11	0	3	0	0	0	0	11	0	0.786	0	0.214	0
1996		14	11	0	3	0	0	11	0	0	0	0.786	0	0.214	0
1997		15	12	0	3	0	0	0	0	12	0	0.8	0	0.2	0
1998		15	12	0	3	0	0	0	0	12	0	0.8	0	0.2	0
[truncated: 1,792 more rows]

## Sheet: Figure 4c
mRNA length
Read Lengths	Count
40	21
41	33
42	18
43	30
44	19
45	29
46	31
47	27
48	26
49	38
50	21
51	37
52	24
53	30
54	23
55	45
56	42
57	43
58	35
59	50
60	46
61	75
62	53
63	56
64	24
65	29
66	34
67	50
68	42
69	35
70	44
71	34
72	30
73	40
74	39
75	39
76	45
77	47
78	33
79	53
80	42
81	34
82	35
83	31
84	39
85	54
86	39
87	51
88	52
89	45
90	45
91	51
92	61
93	51
94	45
95	35
96	43
97	55
98	29
99	26
100	34
101	24
102	30
103	35
104	39
105	38
106	40
107	44
108	47
109	46
110	59
111	56
112	65
113	33
114	52
115	56
116	44
117	51
118	52
119	52
120	57
121	53
122	53
123	50
124	44
125	56
126	82
127	53
128	37
129	38
130	55
131	70
132	72
133	89
134	101
135	127
136	141
137	161
138	156
139	142
140	181
141	158
142	161
143	133
144	98
145	81
146	75
147	47
148	59
149	51
150	39
151	38
152	34
153	33
154	46
155	44
156	41
157	45
158	47
159	46
160	46
161	47
162	59
163	56
164	56
165	56
166	83
167	60
168	60
169	50
170	51
171	46
172	40
173	45
174	49
175	47
176	45
177	47
178	43
179	44
180	42
181	38
182	45
183	41
184	44
185	51
186	34
187	47
188	38
189	35
190	37
191	55
192	54
193	54
194	66
195	64
196	52
197	50
198	61
199	69
200	46
201	61
202	60
203	54
204	55
205	41
206	62
207	41
208	49
209	39
210	67
211	54
212	51
213	59
214	71
215	73
216	79
217	98
218	85
219	74
220	95
221	104
222	91
223	96
224	95
225	99
226	96
227	82
228	60
229	81
230	64
231	82
232	74
233	81
234	69
235	76
236	80
237	75
238	88
239	88
240	85
241	83
242	93
243	89
244	94
245	88
246	71
247	101
248	97
249	87
250	76
251	81
252	92
253	79
254	80
255	101
256	74
257	89
258	81
259	79
260	81
261	82
262	88
263	86
264	88
265	83
266	89
267	82
268	92
269	100
270	95
271	83
272	125
273	111
274	102
275	105
276	113
277	121
278	97
279	138
280	130
281	112
282	121
283	128
284	119
285	129
286	131
287	145
288	126
289	126
290	172
291	134
292	161
293	147
294	146
295	173
296	165
297	162
298	155
299	143
300	143
301	154
302	163
303	155
304	188
305	171
306	151
307	174
308	163
309	174
310	186
311	169
312	171
313	143
314	191
315	165
316	184
317	132
318	151
319	147
320	168
321	141
322	151
323	143
324	138
325	116
326	120
327	131
328	134
329	129
330	165
331	181
332	162
333	159
334	179
335	190
336	179
337	171
338	182
339	192
340	177
341	215
342	207
343	203
344	197
345	208
346	205
347	227
348	201
349	221
350	217
351	223
352	217
353	207
354	219
355	209
356	233
357	211
358	210
359	226
360	251
361	219
362	248
363	278
364	242
365	252
366	271
367	274
368	286
369	264
370	285
371	269
372	257
373	294
374	284
375	267
376	248
377	270
378	272
379	229
380	265
381	247
382	203
383	229
384	223
385	230
386	227
387	213
388	223
389	214
390	210
391	210
392	192
393	189
394	182
395	202
396	200
397	199
398	189
399	201
400	198
401	182
402	195
403	198
404	211
405	210
406	211
407	231
408	236
409	196
410	215
411	237
412	230
413	202
414	262
415	241
416	228
417	207
418	229
419	212
420	202
421	209
422	223
423	214
424	211
425	227
426	207
427	216
428	234
429	206
430	203
431	200
432	228
433	208
434	213
435	227
436	208
437	252
438	208
439	233
440	240
441	252
442	243
443	229
444	237
445	234
446	267
447	254
448	223
449	240
450	239
451	232
452	235
453	227
454	227
455	262
456	240
457	210
458	240
459	225
460	238
461	230
462	227
463	217
464	206
465	224
466	195
467	203
468	223
469	206
470	208
471	176
472	218
473	209
474	214
475	198
476	222
477	219
478	198
479	201
480	237
481	236
482	207
483	231
484	254
485	265
486	253
487	218
488	257
489	265
490	261
491	287
492	284
493	273
494	297
495	313
496	303
497	324
498	316
499	292
500	331
501	283
502	314
503	308
504	318
505	283
506	308
507	330
508	305
509	323
510	301
511	271
512	315
513	340
514	319
515	323
516	319
517	329
518	322
519	318
520	337
521	319
522	308
523	330
524	299
525	312
526	314
527	310
528	311
529	302
530	318
531	312
532	270
533	289
534	326
535	328
536	292
537	312
538	295
539	314
540	322
541	330
542	316
543	335
544	345
545	328
546	323
547	341
548	342
549	369
550	350
551	338
552	318
553	364
554	319
555	330
556	349
557	352
558	328
559	375
560	369
561	333
562	329
563	338
564	312
565	343
566	308
567	338
568	330
569	321
570	309
571	324
572	333
573	323
574	319
575	287
576	295
577	293
578	306
579	288
580	313
581	292
582	286
583	259
584	284
585	289
586	280
587	256
588	284
589	259
590	246
591	254
592	273
593	303
594	288
595	283
596	297
597	254
598	251
599	233
600	257
601	254
602	242
603	254
604	287
605	259
606	257
607	279
608	277
609	243
610	266
611	251
612	256
613	269
614	267
615	272
616	284
617	309
618	259
619	288
620	320
621	271
622	293
623	280
624	286
625	298
626	285
627	283
628	315
629	300
630	307
631	316
632	287
633	297
634	304
635	320
636	300
637	302
638	314
639	311
640	301
641	296
642	315
643	309
644	297
645	322
646	306
647	319
648	279
649	275
650	275
651	301
652	323
653	287
654	284
655	320
656	250
657	320
658	300
659	298
660	315
661	292
662	295
663	283
664	268
665	280
666	304
667	291
668	297
669	298
670	283
671	294
672	305
673	286
674	304
675	275
676	296
677	337
678	301
679	326
680	308
681	299
682	361
683	332
684	291
685	313
686	293
687	308
688	320
689	317
690	377
691	340
692	298
693	320
694	298
695	305
696	312
697	280
698	298
699	310
700	303
701	320
702	316
703	290
704	298
705	299
706	304
707	293
708	309
709	290
710	308
711	270
712	264
713	250
714	289
715	298
716	271
717	307
718	279
719	264
720	287
721	257
722	273
723	292
724	259
725	307
726	270
727	298
728	297
729	254
730	289
731	292
732	297
733	281
734	294
735	292
736	277
737	276
738	270
739	305
740	269
741	326
742	315
743	285
744	323
745	302
746	318
747	307
748	284
749	310
750	285
751	295
752	306
753	273
754	331
755	312
756	326
757	333
758	321
759	357
760	292
761	318
762	318
763	315
764	287
765	303
766	276
767	308
768	306
769	311
770	277
771	284
772	325
773	285
774	271
775	332
776	352
777	338
778	334
779	337
780	315
781	304
782	334
783	358
784	335
785	325
786	335
787	327
788	329
789	345
790	318
791	346
792	351
793	360
794	345
795	353
796	359
797	315
798	387
799	342
800	311
801	341
802	331
803	341
804	313
805	343
806	334
807	341
808	331
809	332
810	334
811	340
812	334
813	319
814	345
815	311
816	301
817	299
818	342
819	324
820	309
821	307
822	312
823	306
824	326
825	307
826	322
827	259
828	277
829	289
830	266
831	288
832	286
833	299
834	309
835	308
836	291
837	286
838	291
839	307
840	329
841	329
842	319
843	274
844	308
845	314
846	361
847	318
848	299
849	339
850	309
851	302
852	300
853	315
854	319
855	312
856	320
857	330
858	330
859	295
860	351
861	351
862	310
863	314
864	300
865	324
866	322
867	333
868	309
869	319
870	295
871	296
872	284
873	298
874	283
875	258
876	314
877	306
878	272
879	276
880	270
881	305
882	260
883	280
884	271
885	290
886	261
887	318
888	281
889	268
890	253
891	237
892	268
893	255
894	273
895	276
896	278
897	301
898	294
899	299
900	308
901	282
902	291
903	321
904	266
905	288
906	311
907	288
908	315
909	301
910	297
911	276
912	325
913	312
914	294
915	282
916	290
917	305
918	308
919	299
920	281
921	318
922	297
923	319
924	301
925	301
926	326
927	300
928	328
929	345
930	351
931	320
932	333
933	346
934	329
935	331
936	350
937	354
938	363
939	345
940	357
941	373
942	358
943	374
944	364
945	402
946	380
947	428
948	419
949	478
950	436
951	478
952	459
953	507
954	520
955	476
956	559
957	588
958	572
959	649
960	686
961	713
962	733
963	761
964	813
965	827
966	864
967	898
968	992
969	1001
970	1100
971	1178
972	1261
973	1258
974	1438
975	1462
976	1516
977	1700
978	1825
979	1920
980	2029
981	2211
982	2187
983	2476
984	2729
985	2917
986	3118
987	3280
988	3691
989	3814
990	4000
991	4392
992	4691
993	5013
994	5425
995	5747
996	6235
997	6683
998	6965
999	7520
1000	7901
1001	8659
1002	9220
1003	9552
1004	10306
1005	11056
1006	11617
1007	12178
1008	12913
1009	14001
1010	14558
1011	15442
1012	16220
1013	16947
1014	17910
1015	19009
1016	19754
1017	20411
1018	21235
1019	22220
1020	23209
1021	23637
1022	24221
1023	25369
1024	25763
1025	26246
1026	27211
1027	27510
1028	27879
1029	28396
1030	28654
1031	28766
1032	28294
1033	28812
1034	28097
1035	27775
1036	27985
1037	27072
1038	26677
1039	25808
1040	25367
1041	24181
1042	23626
1043	22752
1044	21558
1045	20437
1046	19522
1047	18306
1048	17484
1049	16442
1050	15047
1051	14245
1052	13127
1053	12161
1054	10963
1055	10367
1056	9437
1057	8653
1058	8123
1059	7398
1060	6828
1061	6169
1062	5734
1063	5351
1064	5021
1065	4657
1066	4385
1067	4092
1068	4068
1069	3883
1070	3720
1071	3749
1072	3747
1073	3767
1074	3976
1075	3892
1076	4016
1077	4160
1078	4246
1079	4385
1080	4733
1081	4843
1082	4972
1083	5282
1084	5574
1085	5836
1086	6031
1087	6107
1088	6750
1089	6765
1090	7175
1091	7374
1092	7493
1093	7771
1094	8241
1095	8567
1096	8774
1097	8905
1098	9361
1099	9302
1100	9645
1101	9703
1102	10046
1103	9979
1104	10072
1105	10251
1106	10309
1107	10218
1108	10310
1109	10241
1110	10201
1111	10149
1112	10234
1113	9852
1114	9844
1115	9575
1116	9542
1117	9184
1118	8931
1119	8645
1120	8336
1121	8104
1122	7988
1123	7495
1124	7338
1125	6890
1126	6623
1127	6342
1128	6224
1129	5666
1130	5470
1131	5029
1132	4788
1133	4424
1134	4073
1135	3897
1136	3701
1137	3334
1138	3119
1139	2864
1140	2816
1141	2516
1142	2450
1143	2148
1144	2065
1145	1811
1146	1672
1147	1588
1148	1423
1149	1362
1150	1238
1151	1199
1152	1059
1153	1026
1154	927
1155	762
1156	788
1157	693
1158	657
1159	682
1160	564
1161	572
1162	509
1163	513
1164	451
1165	453
1166	434
1167	414
1168	379
1169	335
1170	358
1171	343
1172	341
1173	328
1174	323
1175	285
1176	265
1177	279
1178	268
1179	262
1180	271
1181	273
1182	236
1183	233
1184	193
1185	206
1186	204
1187	196
1188	194
1189	191
1190	196
1191	181
1192	160
1193	165
1194	166
1195	143
1196	133
1197	134
1198	143
1199	116
1200	121
1201	133
1202	116
1203	119
1204	104
1205	112
1206	96
1207	107
1208	97
1209	96
1210	100
1211	80
1212	88
1213	74
1214	96
1215	80
1216	81
1217	87
1218	73
1219	63
1220	68
1221	68
1222	58
1223	54
1224	54
1225	51
1226	55
1227	71
1228	44
1229	54
1230	48
1231	52
1232	46
1233	57
1234	43
1235	37
1236	56
1237	43
1238	44
1239	38
1240	55
1241	36
1242	40
1243	39
1244	43
1245	33
1246	35
1247	55
1248	27
1249	26
1250	31
1251	31
1252	31
1253	28
1254	37
1255	33
1256	40
1257	29
1258	45
1259	26
1260	35
1261	26
1262	26
1263	33
1264	25
1265	25
1266	26
1267	25
1268	33
1269	24
1270	32
1271	37
1272	25
1273	27
1274	29
1275	37
1276	24
1277	26
1278	36
1279	35
1280	19
1281	24
1282	13
1283	21
1284	17
1285	26
1286	24
1287	28
1288	20
1289	23
1290	21
1291	17
1292	10
1293	22
1294	37
1295	26
1296	25
1297	23
1298	23
1299	31
1300	30
1301	23
1302	17
1303	14
1304	10
1305	14
1306	20
1307	28
1308	21
1309	12
1310	19
1311	21
1312	21
1313	24
1314	22
1315	18
1316	25
1317	38
1318	26
1319	22
1320	12
1321	18
1322	15
1323	19
1324	12
1325	19
1326	15
1327	14
1328	26
1329	21
1330	17
1331	24
1332	21
1333	19
1334	21
1335	20
1336	17
1337	26
1338	19
1339	22
1340	18
1341	13
1342	16
1343	16
1344	20
1345	17
1346	24
1347	20
1348	14
1349	24
1350	20
1351	14
1352	21
1353	16
1354	11
1355	22
1356	19
1357	24
1358	14
1359	16
1360	11
1361	17
1362	21
1363	16
1364	11
1365	19
1366	17
1367	15
1368	13
1369	13
1370	21
1371	16
1372	16
1373	3
1374	23
1375	13
1376	13
1377	24
1378	15
1379	18
1380	20
1381	18
1382	13
1383	12
1384	15
1385	16
1386	9
1387	14
1388	18
1389	17
1390	10
1391	16
1392	22
1393	17
1394	10
1395	22
1396	17
1397	18
1398	18
1399	10
1400	17
1401	18
1402	16
1403	15
1404	18
1405	18
1406	17
1407	16
1408	16
1409	17
1410	22
1411	17
1412	14
1413	18
1414	16
1415	26
1416	16
1417	17
1418	17
1419	13
1420	21
1421	8
1422	25
1423	18
1424	15
1425	11
1426	21
1427	19
1428	12
1429	15
1430	19
1431	15
1432	16
1433	14
1434	23
1435	24
1436	18
1437	20
1438	29
1439	26
1440	25
1441	31
1442	24
1443	23
1444	19
1445	19
1446	23
1447	32
1448	27
1449	20
1450	34
1451	28
1452	30
1453	24
1454	33
1455	22
1456	24
1457	22
1458	23
1459	24
1460	28
1461	33
1462	30
1463	38
1464	37
1465	29
1466	32
1467	34
1468	39
1469	30
1470	31
1471	33
1472	26
1473	21
1474	45
1475	33
1476	37
1477	31
1478	34
1479	37
1480	35
1481	34
1482	28
1483	32
1484	28
1485	34
1486	29
1487	30
1488	26
1489	35
1490	35
1491	43
1492	33
1493	30
1494	25
1495	19
1496	29
1497	33
1498	26
1499	27
1500	26
1501	25
1502	19
1503	16
1504	27
1505	34
1506	18
1507	19
1508	16
1509	27
1510	31
1511	31
1512	15
1513	17
1514	18
1515	22
1516	23
1517	27
1518	21
1519	13
1520	22
1521	25
1522	18
1523	20
1524	17
1525	25
1526	17
1527	21
1528	11
1529	19
1530	27
1531	25
1532	31
1533	20
1534	18
1535	23
1536	22
1537	19
1538	14
1539	16
1540	19
1541	24
1542	33
1543	24
1544	17
1545	22
1546	27
1547	20
1548	19
1549	27
1550	23
1551	26
1552	21
1553	20
1554	17
1555	16
1556	19
1557	21
1558	21
1559	26
1560	23
1561	29
1562	23
1563	21
1564	23
1565	16
1566	21
1567	15
1568	23
1569	16
1570	18
1571	15
1572	18
1573	19
1574	19
1575	24
1576	20
1577	16
1578	22
1579	14
1580	26
1581	25
1582	13
1583	24
1584	18
1585	16
1586	22
1587	26
1588	19
1589	23
1590	24
1591	20
1592	20
1593	23
1594	21
1595	22
1596	19
1597	21
1598	16
1599	25
1600	22
1601	19
1602	17
1603	16
1604	14
1605	23
1606	25
1607	25
1608	26
1609	23
1610	13
1611	22
1612	18
1613	28
1614	24
1615	35
1616	31
1617	12
1618	19
1619	21
1620	21
1621	30
1622	12
1623	28
1624	20
1625	16
1626	32
1627	29
1628	24
1629	26
1630	17
1631	17
1632	23
1633	25
1634	27
1635	39
1636	25
1637	17
1638	27
1639	24
1640	24
1641	18
1642	15
1643	35
1644	18
1645	26
1646	26
1647	24
1648	24
1649	24
1650	18
1651	25
1652	24
1653	22
1654	28
1655	20
1656	21
1657	27
1658	25
1659	25
1660	27
1661	21
1662	25
1663	21
1664	25
1665	28
1666	27
1667	26
1668	24
1669	24
1670	20
1671	14
1672	28
1673	20
1674	26
1675	13
1676	29
1677	27
1678	23
1679	18
1680	24
1681	25
1682	19
1683	24
1684	18
1685	23
1686	22
1687	20
1688	28
1689	17
1690	32
1691	19
1692	16
1693	23
1694	13
1695	18
1696	16
1697	13
1698	23
1699	17
1700	29
1701	16
1702	25
1703	21
1704	24
1705	20
1706	15
1707	25
1708	18
1709	24
1710	18
1711	22
1712	19
1713	9
1714	22
1715	22
1716	21
1717	19
1718	19
1719	12
1720	14
1721	20
1722	17
1723	23
1724	19
1725	22
1726	14
1727	32
1728	26
1729	19
1730	23
1731	17
1732	20
1733	21
1734	21
1735	23
1736	20
1737	23
1738	16
1739	12
1740	22
1741	21
1742	26
1743	21
1744	20
1745	24
1746	18
1747	15
1748	18
1749	17
1750	16
1751	13
1752	21
1753	17
1754	13
1755	19
1756	19
1757	19
1758	15
1759	16
1760	22
1761	14
1762	16
1763	17
1764	16
1765	23
1766	27
1767	17
1768	16
1769	21
1770	16
1771	23
1772	25
1773	19
1774	28
1775	24
1776	12
1777	19
1778	19
1779	26
1780	24
1781	22
1782	15
1783	29
1784	20
1785	12
1786	19
1787	14
1788	21
1789	25
1790	24
1791	18
1792	19
1793	26
1794	19
1795	31
1796	22
1797	21
1798	22
1799	22
1800	20
1801	26
1802	24
1803	24
1804	18
1805	18
1806	18
1807	33
1808	16
1809	18
1810	15
1811	16
1812	19
1813	19
1814	21
1815	19
1816	16
1817	22
1818	20
1819	25
1820	23
1821	17
1822	23
1823	20
1824	19
1825	20
1826	22
1827	20
1828	16
1829	17
1830	15
1831	26
1832	20
1833	16
1834	16
1835	17
1836	15
1837	23
1838	13
1839	13
1840	18
1841	14
1842	12
1843	15
1844	14
1845	21
1846	21
1847	20
1848	11
1849	21
1850	21
1851	16
1852	30
1853	10
1854	19
1855	29
1856	30
1857	25
1858	18
1859	19
1860	20
1861	24
1862	19
1863	18
1864	15
1865	25
1866	16
1867	17
1868	14
1869	22
1870	15
1871	20
1872	23
1873	26
1874	20
1875	20
1876	18
1877	14
1878	19
1879	15
1880	18
1881	22
1882	18
1883	21
1884	15
1885	13
1886	13
1887	15
1888	27
1889	24
1890	14
1891	20
1892	16
1893	31
1894	24
1895	20
1896	27
1897	25
1898	24
1899	22
1900	30
1901	17
1902	18
1903	16
1904	18
1905	20
1906	17
1907	13
1908	20
1909	15
1910	24
1911	22
1912	14
1913	21
1914	20
1915	30
1916	14
1917	15
1918	11
1919	19
1920	16
1921	22
1922	12
1923	13
1924	24
1925	14
1926	18
1927	13
1928	26
1929	13
1930	14
1931	19
1932	27
1933	19
1934	17
1935	14
1936	22
1937	18
1938	13
1939	24
1940	17
1941	12
1942	16
1943	22
1944	16
1945	15
1946	18
1947	24
1948	15
1949	22
1950	19
1951	27
1952	19
1953	12
1954	22
1955	17
1956	23
1957	26
1958	23
1959	18
1960	25
1961	18
1962	22
1963	15
1964	15
1965	17
1966	15
1967	31
1968	19
1969	17
1970	12
1971	16
1972	11
1973	16
1974	24
1975	26
1976	21
1977	21
1978	18
1979	18
1980	12
1981	25
1982	17
1983	17
1984	22
1985	16
1986	19
1987	16
1988	18
1989	20
1990	14
1991	20
1992	10
1993	13
1994	28
1995	19
1996	18
1997	20
1998	20
1999	18
2000	17
2001	24
2002	19
2003	27
2004	23
2005	22
2006	23
2007	22
2008	19
2009	22
2010	26
2011	21
2012	27
2013	22
2014	31
2015	19
2016	19
2017	18
2018	23
2019	25
2020	22
2021	27
2022	18
2023	20
2024	27
2025	20
2026	25
2027	28
2028	25
2029	27
2030	30
2031	24
2032	25
2033	19
2034	36
2035	38
2036	31
2037	46
[truncated: 2,041 more rows]

[truncated: 47 more sheets: Figure 4d, Figure 5a, b, d, Figure 5c, Figure 5e, Figure S2a_ONT_and_Illumina, Figure S2b-c_ONT, Figure S2c_ONT_poly(A)_error, Figure S2d, Figure S3a-b_total_error, Figure S3b_poly(A)_error_only, Figure S3c, Figure S4a, Figure S4a-b, Figure S4c, Figure S4d, Figure S4e, Figure_S5a_total_error, Figure S5a_poly(A)_errors_only, Figure S5b_total_error, Figure_S5b_poly(A)_errors_only …]
